# Supplementary material for: Genomic investigations of successful invasions: the picture emerging from recent studies
Source: Biol Rev Camb Philos Soc. 2025 Feb 16;100(3):1396–418. doi: 10.1111/brv.70005 (PMC12120398; doi:10.1111/brv.70005)
Supplement: Supplementary file 2 — Database S1. Searchable database containing query results. [file BRV-100-1396-s001.xlsx]

## Sheet: database
number	Authors	Publication Year	Article Title	Source Title	Abstract	Pre-introduction selection	Methods of detection	Result	Genes/regions under selection	Gene category	Comments	Post-introduction selection	Methods of detection	Result	Genes/regions under selection	Gene category	Comments	Drift	Comments	Bottleneck	Comments	Genetic load in invasive populations	Comments	Source of variation in invasive populations (SGV vs. de novo mutation)	Comments	Genetic diversity change	Comments	Level of genetic diversity in invasive range	Study investigates sources of invasion	Study reports multiple sources of invasion	Measure of admixture between invasive populations	Methods of detection	Result	Effect of admixture	Comments	Measure of hybridization with different species	Methods of detection	Result	Comments	Genome/transcriptome characterization	Genomic traits	Comments	Study refers to non-genetic factors	Comments	General comments	Study system	Study system - grouping	Species	Habitat type/ecosystem
1	Jeffery et al.	2017a	RAD sequencing reveals genomewide divergence between independent invasions of the European green crab (Carcinus maenas) in the Northwest Atlantic	ECOLOGY AND EVOLUTION	Genomic studies of invasive species can reveal both invasive pathways and functional differences underpinning patterns of colonization success. The European green crab (Carcinus maenas) was initially introduced to eastern North America nearly 200years ago where it expanded northwards to eastern Nova Scotia. A subsequent invasion to Nova Scotia from a northern European source allowed further range…	NO						YES	outlier loci	allele frequency change			Strong effect of demography. 1,2% of outlier SNPs. Our most divergent SNPs (i.e., outliers) explained more of the spatial variance in allele frequency than either background (neutral) SNPs or COI data. Interestingly, genomewide divergence was so prominent that background genomic variation (i.e., neutral SNPs) explained an order of magnitude more of the variation between northern and southern grou…	NO measure		NO measure		NO		NO		no information	Only invasive populations were studied.	no information	NO	YES	YES	FST, DAPC	low level of admixture	positive effect (increased diversity)	In general little hybridization between different invasion waves, but some extant of admixture at the contact zone from two invasions. Green crab show different thermal tolerances between lineages and adaptive differences in the native range likely facilitated the invasion success and subsequent range expansion in North America. Cryptic intraspecific genomic diversity associated with differing pa…	NO				NO			NO			invasive populations	population study	green crab (Carcinus maenas)	marine
2	Kotsakiozi et al.	2017	Population genomics of the Asian tiger mosquito, Aedes albopictus: insights into the recent worldwide invasion	ECOLOGY AND EVOLUTION	Aedes albopictus, the “Asian tiger mosquito,” is an aggressive biting mosquito native to Asia that has colonized all continents except Antarctica during the last ~30–40 years. The species is of great public health concern as it can transmit at least 26 arboviruses, including dengue, chikungunya, and Zika viruses. In this study, using double-digest Restriction site-Associated DNA (ddRAD) sequencin…	NO						NO						NO		NO		NO		YES (only suggestion)	de novo: the populations from Greece, Brazil, and Singapore share the same F1534C kdr mutation. This mutation may confer resistance to pyrethroids and DDT insecticides. Other substitutions (F1534L and F1534S) in the same kdr codon were found in the USA and China. The geographic distributions of these mutations raise questions of whether they emerged in native regions and colonized new areas or ar…	no change	No significant differences in levels of genomic diversity between native versus invasive samples. The mean observed heterozygosity (Ho) is slightly lower (Ho ~0.18) in Africa and Greece (invasive) compared with the native range populations (Ho ~0.21) but not statistically significant different. In general, we found no statistically significant differences in the mean Ho levels between the invasiv…	high	YES	YES	YES	Pairwise FST, ANOVA, DAPC, Admixture	limited level of admixture	positive effect (increased diversity)	Most populations within each cluster include individuals with high assignment to the respective cluster (Q values > 0.75). However, some samples from both the native (Singapore and Vietnam) and invasive (Greece, Italy, Hawaii, and Florida) ranges show evidence of genetic admixture.	NO				NO			NO			native/invasive populations	population study	Asian tiger mosquito (Aedes albopictus)	terrestrial
3	Chen et al.	2021a	Local environment-driven adaptive evolution in a marine invasive ascidian (Molgula manhattensis)	ECOLOGY AND EVOLUTION	Elucidating molecular mechanisms of environment-driven adaptive evolution in marine invaders is crucial for understanding invasion success and further predicting their future invasions. Although increasing evidence suggests that adaptive evolution could contribute to organisms' adaptation to varied environments, there remain knowledge gaps regarding how environments influence genomic variation in…	NO						YES	outlier loci	directional selection	solute carrier (SLC) gene superfamily - salinity adaptation and osmoregulation, regulation of intracellular pH and acid–base homeostasis, immune responses to cope with environmental stressors.	environmental-related; immune-related		NO	Based on a rather reliable panel of 3,616 neutral SNPs, all eight sampling sites were detected with a similar level of population genetic diversity and no signal of significant population bottleneck, indicating that these populations were less likelihood to experience strong genetic drift.	YES	No bottleneck: No sign of significant population bottleneck.	NO		NO	Based on a rather reliable panel of 3,616 neutral SNPs, all eight sampling sites were detected with a similar level of population genetic diversity and no signal of significant population bottleneck, indicating that these populations were less likely to experience strong genetic drift.	no change	Based on a rather reliable panel of 3,616 neutral SNPs, all eight sampling sites were detected with a similar level of population genetic diversity and no signal of significant population bottleneck, indicating that these populations were less likelihood to experience strong genetic drift.	high	NO	NO	YES	FST, DAPC, STRUCTURE	no significant admixture in the invasive range, but high genetic diversity transferred from native range and no signal of bottleneck, differentation between invasive populations due to local adpatation	no effect	local environments could rapidly drive adaptive divergence among invasive populations	NO				NO			NO			invasive populations	population study	marine invasive ascidian (Molgula manhattensis)	marine
4	Burford Reiskind et al.	2019	The genomics of invasion: characterization of red lionfish (Pterois volitans) populations from the native and introduced ranges	BIOLOGICAL INVASIONS	Invasive species are one of the greatest threats to global biodiversity and ecosystem health, and population genetics provides promising tools for understanding the evolutionary process of successful invaders. The well-documented introduction of the red lionfish (Pterois volitans) to the western Atlantic, Gulf of Mexico and Caribbean has decimated native fauna due to the invader's voracious preda…	YES	outlier loci	directional selection	Putatively: Adenosine receptor A1 (adoral) in multiple fish species, which researchers found expressed differentially in fish at different depths. In addition, this gene is involved in anxiety, boldness, and behavior in zebra fish; an outlier locus near the Gnrh2 gene, which is involved in reproduction, brain function, and suppression of food intake in fish.	reproduction, growth and development related; behavior	directional selection (between native and invasive): Without an annotated genome for the lionfish, we cannot identify the exact genes, nor can we assign the cause given the potential bottleneck between source and introduction, but we have identified candidate regions for further investigation. Moreover, genes identified through comparisons to other fish genomes showed a variety of functions that …	YES	outlier loci	directional selection	Without an annotated genome for the lionfish, we cannot identify the exact genes, nor can we assign the cause given the potential bottleneck between source and introduction, but we have identified candidate regions for further investigation. Moreover, genes identified through comparisons to other fish genomes showed a variety of functions that suggest these genes may important difference between …	reproduction, growth and development related		joint shaping	Previous genetic analyses found strong founder effects in the introduced range, supported by lower haplotype diversity in the western Atlantic and high haplotype diversity in native ranges. A study using both population genetic and demographic models to simulate the spread of the invasive lionfish estimated the initial population sizes of 96–272 colonists to the Atlantic, which would also support…	YES	Bottleneck: Estimates of inbreeding based on FIS were higher in the native populations, especially in the Taiwan individuals (FIS= 0.47). All invasive populations had relatively low FIS, despite the likelihood of founder effects. A study using both population genetic and demographic models to simulate the spread of the invasive lionfish estimated the initial population sizes of 96–272 colonists t…	NO		NO		no change	Genetic diversity was similar between invasive and native populations of P. volitans, with the exception of Taiwan, which had almost two times higher HE than samples from invasive range. Of the invasive populations, the Bahamas had slightly higher diversity than the other samples in this range.	high	YES	NO	YES	FST, DAPC, STRUCTURE	hybridization prior to invasion	positive effect (increased diversity)	no evidence for hybridization in the invasive range, but hybridization prior to invasion: However, we did find evidence of a mismatch between the mtDNA and nuclear DNA within individuals in the native range that suggest the potential for a hybrid species to form in the native range and then invade. The hybridization within the native range prior to introduction could help explain the high populat…	YES		increased genomic diversity	hybridization occurred in the native range	NO			NO		We did find evidence of a mismatch between the mtDNA and nuclear DNA within individuals in the native range that suggest the potential for a hybrid species to form in the native range and then invade. The hybridization within the native range prior to introduction could help explain the high population growth and reproduction rates observed in the introduced range	native/invasive populations	population study	the red lionfish (Pterois volitans)	marine
5	Koch et al.	2020	Population genomic and phenotype diversity of invasive Drosophila suzukii in Hawai'i	BIOLOGICAL INVASIONS	In the context of evolutionary theory, invasion biology provides a fantastic enigma: how does a species with limited standing genetic variation survive and adapt to a novel environment? Reduced genetic diversity is typically associated with low fitness and evolutionary potential, yet some introduced species have proven to be successful invaders despite undergoing a genetic bottleneck during the e…	NO						YES	outlier loci	allele frequency change	putative gustatory receptor, sodium-dependent nutrient amino acid transporter, protein sprint transcript variant, cytidine deaminase	senses		joint shaping	Prolonged reproductive isolation due to the low frequency or inability to disperse results in genetic drift and the potential for local adaptation that can affect the evolutionary trajectory of island populations.	YES	Bottleneck (from other study): Rapid expansion of D. suzukii across the globe is estimated to be the product of five invasion events, with each colonizing population undergoing a genetic bottleneck (Fraimout et al. 2017).	NO		NO		no information	We discovered low genetic diversity and differentiation in all (invasive) Hawai‘i populations. Hobs = 0.317 - 0.354 among pops (n=16), genetic diversity = 0.33-0.36, inbreeding coefficient close to 0. one-way ANOVA failed to detect a significant difference in observed heterozygosity (F3,12= 3.20, p = 0.06), genetic diversity (F3,12= 1.11, p = 0.38), or GIS (F3,12= 1.72, p = 0.22) between islands …	low	NO	NO	YES	AMOVA, pairwse FST, STRUCTURE, DAPC	no admixture, rather single source population, differences between islands may result from local adaptation	no effect	3 clusters identified in the invasive range roughly corresponding to distribution on the 4 islands	NO				NO			NO		In spite of low diversity and differentiation between populations, there is a selective response in wing size (phenotype) to altitude (as a proxy for temperature) in both males and females; low diversity also supports single source of invasion but different hypotheses not tested	invasive populations	population study	Drosophila suzukii	terrestrial
6	Brazier et al.	2022	The influence of native populations' genetic history on the reconstruction of invasion routes: the case of a highly invasive aquatic species	BIOLOGICAL INVASIONS	Insufficient data on the origins of the first introduced propagule and the initial stages of invasion complicate the reconstruction of a species' invasion history. Phylogeography of the native area profoundly shapes the genomic patterns of the propagules on which subsequent demographic processes of the invasion are based. Thus, a better understanding of this aspect helps to disentangle native and…	NO						NO						YES	The Iranian population was particular, exhibiting long drift from the most recent common ancestor shared with Japan.	YES	Bottleneck: ABC method; However, effective population sizes were smaller in Iran and Eastern Europe, although the bottleneck they experienced was not severe, with 100 to 200 individuals in the founder populations. P. parva probably overcame the loss of diversity induced by bottlenecks due to admixture between native populations within its new environment and prior to range expansion.	NO		NO		increase	The gene flow resulting from the multiple introductions highlighted in Western Europe largely increased the effective population size as well as genetic diversity. Here, with more balanced sampling between invasive and native populations, coupled with observed admixture in the invasive population, our results suggest an invasive genetic diversity shaped by past invasions of admixed native populat…	high	YES	YES	YES	DAPC, STRUCTURE, DIYABC	increased genetic diversity	positive effect (increased diversity)	genetic diversity of invasive populations results from recurrent global invasion pathways of admixed native populations: This was measured to trace the origin from native populations (and not actually between invasive populations); P. parva shows high rates of admixture within the inferred source populations, suggesting that human mediated gene flow within the native range shaped genetic variatio…	NO				NO			NO			native/invasive populations	population study	Pseudorasbora parva	freshwater
7	Jeffery et al.	2017b	Genomic evidence of hybridization between two independent invasions of European green crab (Carcinus maenas) in the Northwest Atlantic	HEREDITY	Invasive species have been associated with significant negative impacts in their introduced range often outcompeting native species, yet the long-term evolutionary dynamics of biological invasions are not well understood. Hybridization, either among waves of invasion or between native and introduced populations, could alter the ecological and evolutionary impacts of invasions yet has rarely been …	NO						NO						NO measure		NO	Probably no bottleneck, high propagule pressure.	NO		NO		no information	Only invasive populations studied.	no information	NO	YES	YES	STRUCTURE,NEWHYBRIDS,TREEMIX	admixture between populations from different invasion waves, increased genomic diversity	positive effect (increased diversity)	The presence of both F2 hybrids and backcrossed individuals suggests that these hybrids are viable and introgression is occurring between invasions	NO				NO			NO			invasive populations	population study	green crab (Carcinus maenas)	marine
8	Wu et al.	2019	Fall webworm genomes yield insights into rapid adaptation of invasive species	NATURE ECOLOGY & EVOLUTION	Invasive species cause considerable ecological and economic damage. Despite decades of broad impacts of invasives on diversity and agriculture, the genetic adaptations and near-term evolution of invading populations are poorly understood. The fall webworm, Hyphantria cunea, a highly successful invasive species that originated in North America, spread throughout the Northern Hemisphere during the …	NO						YES	outlier loci	balancing selection, directional selection, selective sweeps	carbohydrate metabolism, bitter and sugar gustatory receptors, organic cation transporter genes	metabolism-related; senses	Comparative or population genomic selection screens; Selected genes with piN/piS > 1, suggestive of balancing or diversifying selection; Directional selection in some sugar gustatory receptor genes (composite likelihood ratio and near-complete-LD); Selection favouring polymorphism in bitter gustatory receptors (high TajD, pi, piN/piS, variants with excess heterozygotes); directional selection in …	joint shaping	The observations on global patterns of diversity and LD both suggest the scenario that this invasive population experienced bottlenecks in population size during introduction to China. When a population undergoes a bottleneck, allelic diversity is generally reduced faster than heterozygosity. Indeed, we found a relatively low frequency of rare alleles in the invasive population of fall webworms c…	YES	Bottleneck: SMC++ and MSMC; recent bottleneck of the invasive population (drastic population decline) experienced during introduction to China, decline might have started before the invasion (native populations not studied).	NO		NO		no information	The observations on global patterns of diversity (heterozygosity, Tajima's D) and LD (LD extent) both suggest the scenario that this invasive population experienced bottlenecks in population size during introduction to China.	low	NO	NO	NO					NO				YES	species-specific genes and duplications, genes overexpression, gene family expansions	Gene expansions in bitter gustatory receptors: species-specific genes and duplications are commonly expressed in antennae, ovaries, and testes, and are enriched for domains related to carbohydrate metabolism, gene regulation, DNA repair, and others including gustatory receptor domains.	NO			invasive populations	population study	Fall webworm (Hyphantria cunea)	terrestrial
9	Hessenauer et al.	2020	Hybridization and introgression drive genome evolution of Dutch elm disease pathogens	NATURE ECOLOGY & EVOLUTION	Hybridization and the resulting introgression can drive the success of invasive species via the rapid acquisition of adaptive traits. The Dutch elm disease pandemics in the past 100 years were caused by three fungal lineages with permeable reproductive barriers: Ophiostoma ulmi, Ophiostoma novo-ulmi subspecies novo-ulmi and Ophiostoma novo-ulmi subspecies americana. Using whole-genome sequences a…	NO						YES	outlier loci	directional selection	transporters, vegetative incompatibility genes (vic), signal peptides, genes related to quinone-binding functions			NO measure		NO		NO		NO		no information	Nucleotide diversity in all 3 lineages of one invasive species O. novo-ulmi is heterogeneous and increases overlap with regions of introgression from another invasive species O. ulmi.	high	NO	NO	YES	D-statistic; STRUCTURE analysis	admixture between different genetic lineages; increased genomic diversity	positive effect (increased diversity)	uni and bidirectional gene flow among several genetic lineages: We show that more than one-third of the DED isolates studied have some admixture from one or several of the other lineages. We confirmed gene flow from OU to ONU and from AME to NOV34, but not from NOV to AME. This pattern could be explained by the presence of a unidirectional prezygotic mating barrier and by the relative frequency o…	YES	D-statistic; genome-wide window-based PCA/structure analysis;	increased genomic diversity, specific genes	gene-flow from the more ancient invasive species to more recent invasive species; results in increased genomic diversity; introgressed genes; better growth of introgressed strains but only in some conditions; introgressed regions include genes related to host-pathogen interactions, vegetative incompatibility loci, mating types, carbohydrate-active enzymes, genes related to integral components of …	YES	copy number variation	CNV genes enriched for genes related to transmembrane transport.	NO			invasive populations; genome study	population study	Ophiostoma ulmi, O. novo-ulmi ssp novo-ulmi, O. novo-ulmi ssp americana	terrestrial
10	Stern & Lee	2020	Evolutionary origins of genomic adaptations in an invasive copepod	NATURE ECOLOGY & EVOLUTION	The ability of populations to expand their geographical ranges, whether as invaders, agricultural strains or climate migrants, is currently one of the most serious global problems. However, fundamental mechanisms remain poorly understood regarding factors that enable certain populations, such as biological invaders, to rapidly transition to novel habitats. According to one hypothesis, environment…	YES	outlier loci	balancing selection	salinity related	environmental-related	Our population genomic data support the hypothesis that a significant proportion of the genetic variation that responded to directional selection during freshwater invasions was maintained in the native populations by balancing selection. However, finding stronger signatures of balancing selection in the set of parallel candidate SNPs than in the set of non-parallel candidate SNPs supports the hy…	YES	outlier loci	directional selection	ion-transporter genes	environmental-related; immune-related; metabolism-related	ion-transporter genes associated with salinity (balancing selection in native range/parallel directional selection in invaded range); Significant proportion of the genetic variation that responded to directional selection during freshwater invasions was maintained in the native populations by balancing selection.	NO	We show that a substantial proportion of the genetic variants that underlie freshwater invasions are likely maintained by balancing selection in the native ranges, rather than by mutation-drift balance. In other words, the SNPs and genomic windows with signatures of balancing selection have higher probabilities of responding to directional selection during invasions than loci without signatures o…	NO	No bottleneck: Genome-wide genetic diversity estimates (θ) were not significantly lower in the invasive populations (phylogenetic generalized least squares; θWatterson ~ salinity, t = −0.167, d.f. = 9, P = 0.872; θπ~salinity: t = −0.335, d.f. = 9, P = 0.748), indicating the lack of population bottlenecks following invasion events.	NO		NO		no change	We found much greater SNP differentiation among populations in different clades (mean FCT = 0.19) than within clades (mean FSC = 0.04); Genome-wide genetic diversity estimates (θ) (Supplementary Table 2) were not significantly lower in the invasive populations (phylogenetic generalized least squares; θWatterson ~ salinity, t = −0.167, d.f. = 9, P = 0.872; θπ~salinity: t = −0.335, d.f. = 9, P = 0.…	high	NO	NO	YES	TreeMix (biallelic SNPs)	no impact	no effect		NO				NO			NO			native/invasive populations	population study	copepod (Eurytemora affiniscomplex)	marine/freshwater
11	Perez-Portela et al.	2018	Genetic homogeneity of the invasive lionfish across the Northwestern Atlantic and the Gulf of Mexico based on Single Nucleotide Polymorphisms	SCIENTIFIC REPORTS	Despite the devastating impact of the lionfish (Pterois volitans) invasion on NW Atlantic ecosystems, little genetic information about the invasion process is available. We applied Genotyping by Sequencing techniques to identify 1,220 single nucleotide polymorphic sites (SNPs) from 162 lionfish samples collected between 2013 and 2015 from two areas chronologically identified as the first and last…	NO						YES	outlier loci	positive selection			Nevertheless, in lionfish, differential selection between the NW Atlantic and the Gulf of Mexico, and mito-nuclear interactions remains as an open question because although we did not find strong evidence of local adaptation, 1,220 SNPs still represent a small proportion of the species’ genome, and selection on non-explored genomic areas could be possible.	joint shaping	In lionfish, d-loop data revealed strong bottlenecks and scientists discarded the idea of multiple introductions into the NW Atlantic from the native range, which would result in a small initial effective population size. Moreover, changes in genetic structure are expected to occur faster in mitochondrial than nuclear DNA because mitochondrial DNA, a haploid, maternally inherited molecule, has an…	YES (from previous study)	Information about bottleneck was from previous studies.	NO		NO		no information	Only invasive poopulations studied, but bottleneck upon introduction mentioned.	low	NO	NO	YES	FST, STRUCTURE, DAPC	admixture: high connectivity and similar levels of genetic diversity between populations from separate introductions	positive effect (increased diversity)	Hence, independently of the database used (all 1,220 SNPs, 1,207 neutral SNPs, or 13 outlier SNPs), results show a picture of general genetic homogeneity with enough gene flow between the NW Atlantic and the Gulf of Mexico to erase signals of secondary spreading detected from d-loop analyses in previous years and studies	NO				NO			NO			invasive populations	population study	lionfish (Pterois volitans)	marine
12	Vallejo-Marin et al.	2021	Population genomic and historical analysis suggests a global invasion by bridgehead processes in Mimulus guttatus	COMMUNICATIONS BIOLOGY	Imperfect historical records and complex demographic histories present challenges for reconstructing the history of biological invasions. Here, we combine historical records, extensive worldwide and genome-wide sampling, and demographic analyses to investigate the global invasion of Mimulus guttatus from North America to Europe and the Southwest Pacific. By sampling 521 plants from 158 native and…	NO						NO						NO measure		YES	Bottleneck: Moreover, multiple introductions may help invasive populations overcome demographic and genetic bottlenecks associated with introduction events, as demonstrated by the relatively high levels of nucleotide diversity observed in introduced populations of M. guttatus in the British Isles.	NO		NO		no information		no information	YES	YES	YES	DAPC, fastStructure, ABC	admixture between divergent populations, specific genes/gene variants introgressed	positive effect (increased diversity)	Admixture in the invasive range has given rise to genetically distinct populations with novel genetic and phenotypic combinations.	YES	IQ-Tree	no introgression detected	Triploid hybrid Mimulus x robertsii, allohexaploid hybrid - Mimulus peregrinus from the parental species M. guttatus and M. luteus; In addition, we did not find evidence of large-scale admixture from M. luteus shaping genetic variation in M. guttatus, consistent with the strong reproductive barriers imposed by differences in ploidy level between these Mimulus taxa. M. luteus formed a strongly sup…	NO			NO		Invasive populations can themselves become sources for subsequent invasions - bridgehead effect. The UK became the bridgehead for Mimulus guttatus.	native/invasive populations	population study	Mimulus guttatus	terrestrial
13	Tay et al.	2022	Global population genomic signature of Spodoptera frugiperda (fall armyworm) supports complex introduction events across the Old World	COMMUNICATIONS BIOLOGY	Native to the Americas, the invasive Spodoptera frugiperda (fall armyworm; FAW) was reported in West Africa in 2016, followed by its chronological detection across the Old World and the hypothesis of an eastward Asia expansion. We explored population genomic signatures of American and Old World FAW and identified 12 maternal mitochondrial DNA genome lineages across the invasive range. 870 high-qu…	NO						NO						NO measure		NO	No bottleneck: The lower expected heterozygosity in all these populations (i.e., Hobs > Hexp; see) is most likely indicative of the recent mixing of previously distinct populations and does not support that these invasive populations originated from a single introduction or had undergone a recent bottleneck from the widely suggested recent western Africa arrival.	NO		NO		no change	In general, the high diversity of mtDNA haplotypes in both ‘rice’ and ‘corn’ in the native range and the lack of diversity in the invasive range is consistent with patterns observed in invasive populations that have a relatively small number of founders. No significant overall difference was observed between the native and invasive range populations. All populations showed higher average observed…	high	YES	YES	YES	admixture, divMigrate (direction of gene flow)	some level of admixture, both admixed and non-admixed populations detected, invasive populations reflect native ones, but invasive populations established from low number of founders with low levels of diversity	positive effect (increased diversity)	The genome admixture signatures of FAW across its African and Asian invasive range supported a complex pattern for multiple introductions. For example, given the highly admixed genomic patterns detected in African and Indian individuals, it is unlikely that matings between these admixed populations would lead to individuals with non-admixed genomic signatures in China, unless there was some very …	NO				NO			NO			native/invasive populations	population study	fall armyworm (Spodoptera frugiperda)	terrestrial
14	Lin et al.	2017	Genetic signatures of natural selection in a model invasive ascidian	SCIENTIFIC REPORTS	Invasive species represent promising models to study species' responses to rapidly changing environments. Although local adaptation frequently occurs during contemporary range expansion, the associated genetic signatures at both population and genomic levels remain largely unknown. Here, we use genome-wide gene-associated microsatellites to investigate genetic signatures of natural selection in a…	YES	outlier loci	directional selection			genome-wide gene-associated microsatellites	YES	outlier loci	directional selection, selective sweep	salinity and water temperature	environmental-related	Our results suggest that rapid local adaptation is a major driver for significant population differentiation.	NO	Although we could not rule out other possibilities such as different introduction sources and/or demographic processes, available evidence, such as differentiation, high level of genetic homogeneity across the major distribution ranges at the global scale and no genetic bottleneck detected in multiple studies, suggests that the above factors should not be the major drivers for the detected patter…	NO	No bottleneck: High levels of genomic diversity don't suggest bottleneck.	NO		YES (only suggestion)	de novo: In general, C. robusta has high levels of genetic diversity in populations, large effective population sizes and a relatively strict outcrossing breeding model to avoid diversity decrease in natural populations. All these biological characteristics can facilitate a gradual rise in the frequency of favorable alleles when soft selective sweeps occur during biological invasions. In addition…	no change	High in invasive range, so probably also high in native.	high	YES	NO	YES	FST, STRUCTURE	no impact	no effect		NO				YES	gene expression changes		NO			native/invasive populations	population study	Ciona robusta	marine
15	Hudson et al.	2021	Genomics-informed models reveal extensive stretches of coastline under threat by an ecologically dominant invasive species	PROCEEDINGS OF THE NATIONAL ACADEMY OF SCIENCES OF THE UNITED STATES OF AMERICA	Explaining why some species are widespread, while others are not, is fundamental to biogeography, ecology, and evolutionary biology. A unique way to study evolutionary and ecological mechanisms that either limit species' spread or facilitate range expansions is to conduct research on species that have restricted distributions. Nonindigenous species, particularly those that are highly invasive but…	NO						NO	GEA	allele frequency change				NO	Although only one of two lineages contributed to the successful introduction of this species, no footprint of a genetic bottleneck could be found.	NO	No bottleneck: Although only one of two lineages contributed to the successful introduction of this species, no footprint of a genetic bottleneck could be found.	NO		NO		no change	We found similar levels of genomic diversity across the range of P. praeputialis, and thus such observed levels of genomic diversity within the introduced range were not consistent with our initial hypothesis of a genetic bottleneck. Instead, these showed evidence of multiple introductions.	high	YES	NO	YES	DAPC,FST,ABC	no admixture: diversified invasive populations	no effect	evidence of multiple introductions	NO				NO			NO			native/invasive populations	population study	ascidian (Pyura praeputialis)	marine
16	Alves et al.	2022	A single introduction of wild rabbits triggered the biological invasion of Australia	PROCEEDINGS OF THE NATIONAL ACADEMY OF SCIENCES OF THE UNITED STATES OF AMERICA	Biological invasions are a major cause of environmental and economic disruption. While ecological factors are key determinants of their success, the role of genetics has been more challenging to demonstrate. The colonization of Australia by the European rabbit is one of the most iconic and devastating biological invasions in recorded history. Here, we show that despite numerous introductions over…	NO						NO						YES	As individuals move further away from the population’s source and new regions are colonized, allele frequencies change due to genetic drift.	YES	Bottleneck: The population bottlenecks that accompanied these introductions have resulted in a 10.6% reduction of genetic diversity from continental Europe (France) to Britain and 12.3% from Britain to mainland Australia.	NO		NO		decrease	The population bottlenecks that accompanied these introductions have resulted in a 10.6% reduction of genetic diversity from continental Europe (France) to Britain and 12.3% from Britain to mainland Australia. This modest reduction in genetic diversity has been reported before, and is expected if the population bottleneck associated with colonization was followed by a rapid population expansion. …	low	YES	YES	NO				there were multiple introduction but invasive rabbits come from one particular introduction	NO				NO			NO		The common denominator of these invasions was the arrival of a new genotype that was better adapted to the natural environment. These findings demonstrate how the genetic composition of invasive individuals can determine the success of an introduction and provide a mechanism by which multiple introductions can be required for a biological invasion	native/invasive populations	population study	wild rabbit (Oryctolagus cuniculus)	terrestrial
17	Marin et al.	2021	Phenotypic and Transcriptomic Responses to Stress Differ According to Population Geography in an Invasive Species	GENOME BIOLOGY AND EVOLUTION	Adaptation to rapid environmental changes must occur within a short-time scale. In this context, studies of invasive species may provide insights into the underlying mechanisms of rapid adaptation as these species have repeatedly encountered and adapted to novel environmental conditions. We investigated how invasive and noninvasive genotypes of Drosophila suzukii deal with oxidative stress at the…	NO						NO						NO measure		NO		NO		NO		no information	Not mentioned, genome comparison study.	no information	NO	NO	NO					NO				YES	gene expression changes, TE insertions	Genes up- or downregulated in native and invasive populations in oxidative stress (after the addition of paraquat).	NO		Study also compares phenotype (lifespan) between populations (both native and invasive)	genome study	genome/transcriptome study	Drosophila suzukii	terrestrial
18	Evans et al.	2018	Genome of the small hive beetle (Aethina tumida, Coleoptera: Nitidulidae), a worldwide parasite of social bee colonies, provides insights into detoxification and herbivory	GIGASCIENCE	Background The small hive beetle (Aethina tumida; ATUMI) is an invasive parasite of bee colonies. ATUMI feeds on both fruits and bee nest products, facilitating its spread and increasing its impact on honey bees and other pollinators. We have sequenced and annotated the ATUMI genome, providing the first genomic resources for this species and for the Nitidulidae, a beetle family that is closely re…	NO						NO						NO measure		NO		NO		NO		no information	Not mentioned, genome characterisation study.	no information	NO	NO	NO					NO				YES	gene family expansions and contractions	Gene families were compared to genomes of other beetle genomes. A. tumida have limited diversity of glycoside hydrolases relative to phytophagous beetles. They have a depauperate repertoire of gustatory receptor genes, probably because of specialized diet similar to its host- bee. Wide diversity of gluthatione-S-transferase genes, especially epsilon class, to detoxify insecticides used for their …	NO			genome study	genome/transcriptome study	small hive beetle (Aethina tumida)	terrestrial
19	Olazcuaga et al.	2020	A Whole-Genome Scan for Association with Invasion Success in the Fruit Fly Drosophila suzukii Using Contrasts of Allele Frequencies Corrected for Population Structure	MOLECULAR BIOLOGY AND EVOLUTION	Evidence is accumulating that evolutionary changes are not only common during biological invasions but may also contribute directly to invasion success. The genomic basis of such changes is still largely unexplored. Yet, understanding the genomic response to invasion may help to predict the conditions under which invasiveness can be enhanced or suppressed. Here, we characterized the genome respon…	NO						YES	outlier loci	allele frequency change	functions of genes have so far not been extensively studied			NO measure		YES	No measure, only suggestions that the number of founders was probably high, but also contrasts between two invasion routes: Accordingly, it is worth noting that the independent contrast analyses of the two main invasion routes (i.e., the American and the European routes) point to substantially different subsets of SNPs significantly associated with the invasive status of the populations. This sug…	NO		NO		no information	Not mentioned, but should be high in Drosophila populations.	high	YES	YES (from the previous study)	YES (from the previous study)		admixture	positive effect (increased diversity)	Adrion et al. (2014) and Fraimout et al. (2017) finely deciphered the routes taken by D. suzukii in its invasion worldwide. Interestingly, both studies showed that North American (plus Brazil) and European (plus La Réunion Island) populations globally represent separate invasion routes, with different native source populations and multiple introduction events in both invaded regions. These two ma…	NO				NO			NO			native/invasive populations	population study	Drosophila suzukii	terrestrial
20	Merel et al.	2021	The Worldwide Invasion of Drosophila suzukii Is Accompanied by a Large Increase of Transposable Element Load and a Small Number of Putatively Adaptive Insertions	MOLECULAR BIOLOGY AND EVOLUTION	Transposable elements (TEs) are ubiquitous and mobile repeated sequences. They are major determinants of host fitness. Here, we characterized the TE content of the spotted wing fly Drosophila suzukii. Using a recently improved genome assembly, we reconstructed TE sequences de novo and found that TEs occupy 47% of the genome and are mostly located in gene-poor regions. The majority of TE insertion…	YES	outlier loci	allele frequency change			TE insertion frequencies in three populations: two invasive populations (Europe and America, n=8,8) and one native population (Asia, n=6); tests based on allele frequencies implemented in BayPass, included tests for outliers using global differentiation statistic (XtX), and alleles associated with 19 bioclimatic variables (BF). No outliers were associated with bioclimatic variables. From a total …	YES	outlier loci, GEA	allele frequency change			Selection on repeatome. We detected more families/pseudofamilies in invasive populations of D. suzukii than in the native ones, suggesting that new TE families may have been acquired during the recent colonization of new areas. However, we found a low number of insertions for putatively horizontally transferred TEs, that is, that were absent in all native populations.The study of TE frequencies s…	joint shaping	Although several factors may affect Ne, the variation observed is likely to result from demographic processes. Indeed, both European and American invasive populations have encountered bottlenecks. In agreement with this idea, the invasive population from Hawaii, which experienced the strongest bottleneck, showed the smallest c hw values. It is interesting to note that the negative correlation bet…	NO		NO		YES (only suggestion)	de novo: They find potentially novel TE insertion families (de novo), that are absent from native populations, and might have been acquired via horizontal gene transfer, but do not discuss them in the context of adaptation or invasiveness potential	decrease	Invasive populations (theta =~0.01- 0.015) have lower Watterson theta (proxy for Ne) than native populations (theta = 0.017-0.021) (and Theta W is negatively correlated with TEs). "Although several factors may affect Ne, the variation observed is likely to result from demographic processes. Indeed, both European and American invasive populations have encountered bottlenecks. In agreement with thi…	low	NO	NO	NO					NO				YES	increased TE content	Study investigates TE family insertions within inasive and native populations; significantly higher TE abundance in invasive than native populations; negative correlation between total number of TE insertions per haploid genome and per population with an estimate of Ne - suggests effect of demography (bottleneck) on TE expansions; invasive populations have more low-to-intermediate and nearly fixe…	NO			native/invasive populations	population study	Drosophila suzukii	terrestrial
21	Qian et al.	2022	The chromosome-level genome of a free-floating aquatic weed Pistia stratiotes provides insights into its rapid invasion	MOLECULAR ECOLOGY RESOURCES	Pistia stratiotes (Araceae), commonly referred to as water lettuce, is one of the most notorious weeds that cause severe damage to the economy and natural ecosystems of infested areas. In order to explore the mechanism of its rapid invasion, here, we assembled a high-quality chromosome-level genome for P. stratiotes based on the Illumina sequencing, PacBio sequencing, and Hi-C scaffolding technol…	NO						NO						NO measure		NO		NO		NO		no information	Not mentioned, genome study.	no information	NO	NO	NO					NO				YES	genome duplication	GENE FAMILY EXPANSION (gene family analysis revealed that 485 and 3381 gene families expanded and contracted in the P. stratiotes genome, respectively. Interestingly, the number of contracted gene families between S. polyrhiza and P. stratiotes was close, but the expanded gene families of S. polyrhiza were more than twice that of P. stratiotes. Further exploring the function of expanded gene fami…	NO			genome study	genome/transcriptome study	Pistia stratiotes	freshwater
22	Ma et al.	2020	Rapid and strong population genetic differentiation and genomic signatures of climatic adaptation in an invasive mealybug	DIVERSITY AND DISTRIBUTIONS	Aim: A growing number of studies suggest that adaptation of invasive species plays key roles in their successful establishment in novel environments. However, adaptation of invasive species to climatic conditions remains poorly characterized. This study aimed to understand the population genetic structure produced by the cotton mealybug Phenacoccus solenopsis invasion and to identify preliminary …	NO						YES	outlier loci, GEA	allele frequency change	energy metabolism (carboxylesterase and esterase), growth and development, transcription factors, detoxification metabolism; most loci were associated with mean temperature of warmest quarter, mean temperature of driest quarter, and isothermality.	metabolism-related; reproduction, growth and development related		joint shaping	Genetic differentiation of invasive species may be related to different source populations, bottlenecks, genetic drift and/or rapid adaptive evolution. Based on the demographic analysis, the population differentiation in the invasive species was mainly caused by evolutionary processes in China rather than involving different sources of introduced populations. The low mobility of most developmenta…	YES	Bottleneck: estimated using microsatellite data only; evidence for bottleneck was found in 4 populations (out of 11) - all invasive populations, native were not studied.	NO		NO		no information	Populations located at the northern expansion edge exhibited the highest genetic differentiation and the lowest genetic diversity. Demographic analyses indicated that all populations were introduced from a single source population with small effective size and low recent gene flow. The nucleotide diversity (Pi) ranged from 0.09 to 0.28 among invasive populations. Two populations of XJTL and AHHF …	low	NO	NO	YES	pairwise FST, AMIXTURE, STRUCTURE, Bayesian methods: Migrate and BayesAss	no impact	no effect	high or low levels of historical gene flow between populations; low level of recent gene flow between populations	NO				NO			NO		The study investigates potential routes of migration within an invasive range but not sources of migration from the native range	invasive populations	population study	cotton mealybug (Phenacoccus solenopsis)	terrestrial
23	Narum et al.	2017	Genomic patterns of diversity and divergence of two introduced salmonid species in Patagonia, South America	EVOLUTIONARY APPLICATIONS	Invasive species have become widespread in aquatic environments throughout the world, yet there are few studies that have examined genomic variation of multiple introduced species in newly colonized environments. In this study, we contrast genomic variation in two salmonid species (anadromous Chinook Salmon, Oncorhynchus tshawytscha, 11,579 SNPs and resident Brook Charr Salvelinus fontinalis, 13,…	YES	outlier loci	allele frequency change			several outliers of unknown function	YES	outlier loci	allele frequency change	BC: no obvious biological signal; CS: several pathways			joint shaping	Outlier loci were observed in both species, but only in specific collections and not for all introduced populations. Differences between native and introduced environments were observed for both species, but were within the variation that occurs across each species’ native range, suggesting that selection pressure was not likely to be strong relative to genetic drift in the introduced environment…	NO	No bottleneck: Limited evidence for genetic bottlenecks in introduced Brook Charr relative to native stocks was rather surprising.	NO		NO		no change	Levels of genetic diversity in the introduced populations of each species were not significantly different than estimates of diversity from native stocks, which reflected evidence of propagule pressure such as multiple introduction attempts and admixture of source stocks. Limited evidence for genetic bottlenecks in introduced Brook Charr relative to native stocks was rather surprising.	high	NO	YES	YES	DAPC	admixture of individuals from different stocks; genetic diversity maintained	positive effect (increased diversity)	multiple colonization events and admixture would explain how genetic diversity has been maintained; In Chinook Salmon, genetic diversity of Patagonia stocks has probably been maintained by admixture or multiple colonization events from various stocks that escaped from ocean ranching; Given the significantly lower Nb of Chinook Salmon that we observed in South America collections relative to nativ…	NO				NO			NO			native/invasive populations	population study	chinook salmon (Oncorhynchus tshawytscha), brook charr (Salvelinus fontinalis)	freshwater
24	Lehnert et al.	2018	Temporal dynamics of genetic clines of invasive European green crab (Carcinus maenas) in eastern North America	EVOLUTIONARY APPLICATIONS	Two genetically distinct lineages of European green crabs (Carcinus maenas) were independently introduced to eastern North America, the first in the early 19th century and the second in the late 20th century. These lineages first came into secondary contact in southeastern Nova Scotia, Canada (NS), where they hybridized, producing latitudinal genetic clines. Previous studies have documented a per…	NO						NO						NO measure		NO measure		NO		NO		no information		no information	NO	NO	YES	FST, STRUCTURE, NEWHYBRIDS	admixture of populations from different invasion waves	positive effect (increased diversity)	Consistent with previous studies, clinal analyses revealed two genetically distinct groups of C. maenas corresponding to southern and northern lineages derived from two independent introductions (Blakeslee et al., 2010; Darling et al., 2014; Jeffery et al., 2017a; Pringle et al., 2011; Roman, 2006). Our results confirm the presence of extensive hybridization in the zone of secondary contact in so…	NO				NO			NO			invasive populations	population study	green crab (Carcinus maenas)	marine
25	Wang et al.	2020	Resolving the genetic paradox of invasions: Preadapted genomes and postintroduction hybridization of bigheaded carps in the Mississippi River Basin	EVOLUTIONARY APPLICATIONS	The genetic paradox of biological invasions is complex and multifaceted. In particular, the relative role of disparate propagule sources and genetic adaptation through postintroduction hybridization has remained largely unexplored. To add resolution to this paradox, we investigate the genetic architecture responsible for the invasion of two invasive Asian carp species, bighead carp (Hypophthalmic…	NO						NO						NO measure		NO		NO		NO		no change	The genomic heterozygosity was estimated to be 0.0021 in bighead carp and 0.0036 in silver carp. The heterozygosity level was considered moderate (bighead carp) and high (silver carp) when compared to other species of fish.	high	NO	NO	YES (from the previous study)		increased genomic diversity		It is possible that the relatively high genomic heterozygosity in invasive bighead and silver carps is attributed to multiple introductions of these species from different regions. However, this scenario requires further population genetic assessment of bigheaded carps in the MRB.	NO	SNPs, snpEFF, functional effects	increased genomic diversity	two invasive Asian carp species, bighead carp (Hypophthalmichthys nobilis) and silver carp (H. molitrix) (bigheaded carps) that experience extensive hybridization	YES	gene family expansion	The comparison of species‐specific gene families identified 21 gene families undergoing contraction in bighead carp, but expansion in silver carp; These gene families are mostly associated with the action potential calcium channel and cardiac muscle function. Among the 950 single‐copy genes, 252 significant positive selection genes were identified in bighead carp, 254 in silver carp, and 43 commo…	NO		We revealed genomics features, such as moderate‐to‐high genomic heterozygosity and elevated dN/dS ratios of single‐copy orthologous genes in bigheaded carps that could be resulted from rapid evolution following introduction, multiple introductions, and preintroduction adaptation within native ranges.	genome study	genome/transcriptome study	bighead carp (Hypophthalmichthys nobilis), silver carp (H. molitrix)	freshwater
26	Hudson et al.	2020	Secondary contacts and genetic admixture shape colonization by an amphiatlantic epibenthic invertebrate	EVOLUTIONARY APPLICATIONS	Research on the genetics of invasive species often focuses on patterns of genetic diversity and population structure within the introduced range. However, a growing body of literature is demonstrating the need to study how native genotypes affect both ecological and evolutionary mechanisms within the introduced range. Here, we used genotyping-by-sequencing to study both native and introduced rang…	NO						NO						NO measure	The history of the introduction of C. intestinalis to the western Atlantic coast is complex, starting with historical divergence in the native range involving two groups (England, Jersey, France and deep Sweden lineages), which was likely due to genetic drift during a period of isolation (allopatry) in different glacial refugia.	NO	No bottleneck: The high shipping traffic between the native and introduced ranges, coupled with the similarity in genetic diversity across our sampled sites, meant we did not consider the presence of genetic bottlenecks while designing the evolutionary scenarios.	NO		NO		no change	Expected heterozygosity ranged from 0.202 to 0.286, with no noticeable differences in genetic diversity between geographical regions. Indeed, our results do not show a noticeable change in genetic diversity between Canadian and European sites and are compatible with contemporary introgression among divergent English Channel and North Sea genotypes followed by multiple introductions to Canadian si…	high	YES	YES	YES	FSTructure,DAPC	multiple admixture events at different stages of invasion; increased genomic diversity	positive effect (increased diversity)	Our results showed the presence of both past and recent genetic admixture events that together may have promoted the successful colonizations of C. intestinalis. Our study suggests that secondary contacts potentially reshape the evolutionary trajectories of invasive species through the promotion of intraspecific hybridization and by altering both colonization patterns and their ecological effects…	NO				NO			NO			native/invasive populations	population study	amphiatlantic marine invertebrate (Ciona intestinalis)	marine
27	Rosenthal et al.	2021	Invasion and rapid adaptation of guppies (Poecilia reticulata) across the Hawaiian Archipelago	EVOLUTIONARY APPLICATIONS	How much does natural selection, as opposed to genetic drift, admixture, and gene flow, contribute to the evolution of invasive species following introduction to a new environment? Here we assess how evolution can shape biological invasions by examining population genomic variation in non-native guppies (Poecilia reticulata) introduced to the Hawaiian Islands approximately a century ago. By exami…	NO						YES	outlier loci	allele frequency change	Most of the alleles associated with adaptation to higher levels of predation in Hawaiian populations are not represented in both of our high-predation Trinidadian populations. Although other significant loci were neither within nor very close to a protein-coding gene, they could still be physically linked with or regulate transcription of a nearby gene associated with local adaptation.	environmental-related; reproduction, growth and development related		joint shaping	Our findings indicate that there is significant genomic variation and structure among guppy populations across the Hawaiian archipelago. The development of population structure is consistent with evidence of relatively little gene flow among populations. We found that there is a relatively higher proportion of molecular variance between populations within each island than among islands, which ind…	YES	Bottleneck: The stairway plot analysis detected a signature of a population bottleneck around 100 years ago in all but five of the Hawaiian guppy populations (Kaua‘i populations 22004 and 23004, O‘ahu populations 32002, 32007, and 33007), but not in the native range populations.	NO		YES	SGV: The single introduction to the archipelago and short time span implies that any adaptive evolution in Hawaiian populations likely utilized the standing diversity in large founder populations.	no information	Though we have inferred that only one source population was introduced to the archipelago, we cannot determine its precise source. Guppies have been transported worldwide from South America and the Lesser Antilles, and Hawaiian guppies could be descended from one of many native range, captive, or established invasive populations. Because our results do not support introductions from multiple sour…	high	YES	NO	NO	PCA, TreeMix.sNMF	no admixture/low level of admixture	no effect	single introduction, little mixutre between islands, but high level of genetic diversity (transfered from source population)	NO				NO			NO			native/invasive populations	population study	guppies (Poecilia reticulata)	marine
28	Green et al.	2023	Invader at the edge - Genomic origins and physiological differences of round gobies across a steep urban salinity gradient	EVOLUTIONARY APPLICATIONS	Species invasions are a global problem of increasing concern, especially in highly connected aquatic environments. Despite this, salinity conditions can pose physiological barriers to their spread, and understanding them is important for management. In Scandinavia's largest cargo port, the invasive round goby (Neogobius melanostomus) is established across a steep salinity gradient. We used 12,937…	NO						YES	outlier loci	directional selection	outliers detected by only one method, therefore uncertain		The environmental heterogeneity is also likely to affect genomic signatures and could be a second source of the genomic divergence across the steep salinity gradient, and potentially help maintain it in the future.	NO measure		NO	No bottleneck.	NO		NO		no information	Only invasive populations studied. The high genetic diversity in fish from the Port of Gothenburg, only marginally lower than in other regions, suggests the population has experienced little-to-no founder effects, as previously seen in other introductions (e.g. when the species colonized the Great Lakes).	high	NO	NO	YES	PCA,FST,AMOVA,STRUCTURE,PCA	admixture of divergent populations in some regions, increased diversity of those populations	positive effect (increased diversity)	There were little signs of admixture and no individuals with clear assignment to any clusters other than their own site. The only sites that did not show any distinct separation were the three sites in the western Baltic Sea, Kindvig, Karrebaeksminde and Guldborgsund.	NO				NO			YES	Site-specific differences are also evident in certain aspects of the species physiology. For example, blood Ca2+ content and haematocrit values were higher in fish caught from the low-salinity Inner port site compared to the high-salinity. Outer port site, regardless of treatment in the common garden set-up. The same was also true for MMR, which was consistently higher in the Outer port, regardle…		invasive populations	population study	round goby (Neogobius melanostomus)	marine
29	Konopinski, Fijarczyk & Biedrzycka	2023	Complex patterns shape immune genes diversity during invasion of common raccoon in Europe - Selection in action despite genetic drift	EVOLUTIONARY APPLICATIONS	Rapid adaptation is common in invasive populations and is crucial to their long-term success. The primary target of selection in the invasive species' new range is standing genetic variation. Therefore, genetic drift and natural selection acting on existing variation are key evolutionary processes through which invaders will evolve over a short timescale. In this study, we used the case of the ra…	YES	outlier loci	directional selection, balancing selection	immune genes	immune-related		YES	outlier loci	balancing selection	immune genes	immune-related		joint shaping	Both FLK and pcadapt detected several SNPs putatively under selection. The SNPs detected by the two methods were mostly different which is not surprising as our dataset comprised relatively low number of SNP loci. Nevertheless, the results of both test may vary as considering that pcadapt detects global outliers, while FLK searches for outliers among defined populations. A possibility that some o…	NO measure		NO		YES	SGV: variants with high initial frequencies that are available immediately in the new environment	decrease	Our results show that the invasive populations of raccoons have reduced genetic diversity compared to the native population. In the invasive populations, we observed a lower percentage of polymorphic SNPs, lower nucleotide diversity values, as well as lower gene diversity. This result is consistent with the prediction that invasive populations suffer a reduction in genetic diversity in functional…	moderate	NO	NO	YES	FST, DAPC, PCA	admixture: increased genomic diversity	positive effect (increased diversity)	multiple sources of invasion are mentioned but not measured, mixing of GE and PL populations	NO				NO			NO		Reduction of genetic diversity of invasive populations,different demographic histories play an important role in shaping functional genetic diversity	native/invasive populations	population study	raccoon (Procyon lotor)	terrestrial
30	Sherpa, Blum & Despres	2019b	Cold adaptation in the Asian tiger mosquito's native range precedes its invasion success in temperate regions	EVOLUTION	Adaptation to environmental conditions within the native range of exotic species can condition the invasion success of these species outside their range. The striking success of the Asian tiger mosquito, Aedes albopictus, to invade temperate regions has been attributed to the winter survival of diapause eggs in cold environments. In this study, we evaluate genetic polymorphisms (SNPs) and wing mo…	YES	outlier loci	allele frequency change	signalling, response to stimulus, cryprotectant accumulation, membrane fluidity, membrane functioning/cellular ionic balance, other cellular processes regulation, other diapause genes	environmental-related	Methods based of genetic differentiation (BayeScan, OutFLANK, Pcadapt) identify 128 outlier SNPs (detected by at least 2 methods). Other results: outliers genetically differentiated between Malaysian and Chinese/Japanese populations are associated with isothermality, mean annual temperature, and temperature seasonality; outliers genetically differentiated between Malaysian/Chineses and Japan popu…	NO						NO		YES	No bottleneck: The effective population sizes remain near constant over time for Chinese populations, comprised between 500,000 and 660,000 but another slight expansion event is detected between 10 and 17 kya. For the population sampled in Japan, the only expansion event detected is more recent (around 17 kya) and reached a lower size than those recorded in populations from continental Asia (∼200…	NO		YES	SGV: We also found 31 SNPs with low ALT frequencies in Malaysia and China while they are high in Japan, suggesting genetic changes from standing genetic variation, with 12 SNPs reaching fixation for ALT in Japan. Likewise, 76 SNPs show the inverse pattern, with low REF frequencies in Malaysia and high in China and Japan, including 49 SNPs fixed for REF in Japan. Overall, half the outliers (57/128…	no information		no information	NO	YES (from the previous study)	NO				admixture and cold adaptation in the native range	NO				NO			NO		This study supports that cold adaptation within the native range promoted successful invasion in introduced temperate regions. It provides evidence that climatic fluctuations during late Pleistocene shaped genetic and morphometric variation, by either promoting neutral genetic differentiation of populations due to geographical isolation (point 3) and local adaptation to environmental conditions.	native populations	population study	Asian tiger mosquito (Aedes albopictus)	terrestrial
31	Krehenwinkel, Rodder & Tautz	2015	Eco-genomic analysis of the poleward range expansion of the wasp spider Argiope bruennichi shows rapid adaptation and genomic admixture	GLOBAL CHANGE BIOLOGY	Poleward range expansions are commonly attributed to global change, but could alternatively be driven by rapid evolutionary adaptation. A well-documented example of a range expansion during the past decades is provided by the European wasp spider Argiope bruennichi. Using ecological niche modeling, thermal tolerance experiments and a genome-wide analysis of gene expression divergence, we show tha…	NO						YES	selective sweeps	selective sweep/homozygosity runs	temperature tolerance	environmental-related	Fst ouliers identified in introgression regions.	NO measure		YES/NO	Mixed evidence: Our previous phylogeographic analysis had suggested a complex and possibly stepwise history of the emergence of the expanding population, which may have included bottlenecks that could lead to random fixation of some haplotypes. On the other hand, the overall diversity analysis provides no indication for a major bottleneck, that is it is unlikely that neutral fixation has caused m…	NO		NO		increase	Increased diversity in expansive populations, lower Fst, higher nucleotide diveristy compared to native.	high	NO	YES	YES	FST	admixture: increased genomic diversity of invasive populations.	positive effect (increased diversity)	We find that the invasive Northern populations have taken up a considerable amount of genetic material from Eastern Asian populations. This raises the possibility that admixture has driven the novel adaptations, but our population genetic modeling suggests that more than 99% of the introgressed alleles are compatible with a neutral introgression scenario. Hence, only a small fraction of outliers …	NO				NO			NO		Animals from invasive Northern populations show a much better recovery and survival rate after exposure to extreme conditions, as they would occur in winter times. Furthermore, they show distinct sets of differentially expressed genes in response to different temperature treatments. With respect to cold adaptations, it is of particular interest to observe that the ribosomal machinery appears to b…	invasive populations	population study	European wasp spider (Argiope bruennichi)	terrestrial
32	Ewart et al.	2019	Two speed invasion: assisted and intrinsic dispersal of common mynas over 150 years of colonization	JOURNAL OF BIOGEOGRAPHY	Aim Despite the common myna's widespread distribution, and the significant impact it has caused in parts of its non-native range, there have been no comprehensive genomic studies of its invasion of any region. We aimed to characterize the common myna invasion of the Australian continent to understand its population genetic landscape, introduction history, dispersal characteristics, and the interc…	NO						NO						NO measure		YES	Bottleneck: Populations undergo genetic bottlenecks as founders establish in new areas. Measures of genetic diversity can therefore be used to identify the order of colonization events. In the Victorian region, Arthur's Creek has the highest level of genetic diversity (AR = 4,791). However, based on the Structure analysis and pairwise population differences, Melbourne and Arthur's Creek are genet…	NO		NO		no information	In invasive populations WITHOUT measuring in native. In the Victorian region, Arthur's Creek has the highest level of genetic diversity (AR = 4,791). However, based on the STRUCTURE analysis (Figure 5) and pairwise population differences, Melbourne and Arthur's Creek are genetically very similar. Genetic diversity then decreases moving away from the Melbourne/Arthur's Creek region, from Macedon (…	high	NO	YES	YES	FST, ABC, PCA, STRUCTURE, ABC	admixture: 1) increased genomic diversity, 2)new population derived from admixture of two populations	positive effect (increased diversity)	multiple sources of invasion are mentioned but not measured, also secondary introductions from Sydney, The Melbourne population was more diverse than the Sydney population (AR = 4,789 and AR = 4,374, respectively) and variation in levels of genetic diversity of other populations were mostly consistent with the distance from these introduction points (Table S5.5). The exception to this pattern was…	NO				NO			NO			invasive populations	population study	common myna (Acridotheres tristis)	terrestrial
33	Hodgins et al.	2015	Comparative genomics in the Asteraceae reveals little evidence for parallel evolutionary change in invasive taxa	MOLECULAR ECOLOGY	Asteraceae, the largest family of flowering plants, has given rise to many notorious invasive species. Using publicly available transcriptome assemblies from 35 Asteraceae, including six major invasive species, we examined evidence for micro- and macro-evolutionary genomic changes associated with invasion. To detect episodes of positive selection repeated across multiple introductions, we conduct…	NO						YES	dN/ds.	positive selection	Carduoideae: enhanced disease susceptibility, cucumovirus multiplication, binding to TOMV RNA 1, glutaredoxin family, heat shock proteins, glutathione S-transferases; Asteroideae: low expression of osmotically responsive genes, glycine-rich RNA binding protein, embryo arrest proteins, male and female gametophyte development, regulation of flowering time;		We found little evidence of repeated adaptive change among any of the six focal species investigated in this study. While, in most cases, dN/dS ratios were correlated across species, this appeared to be due to consistent differences in the strength of purifying selection among loci. Our analyses identified many genes showing evidence of positive selection. However, there was little overlap among …	joint shaping	One of the comparisons (native vs. introduced H. annuus from Australia) revealed a significantly greater proportion of deleterious alleles in the introduced genotype, suggesting that this population may have been subjected to higher levels of drift. An isozyme study of genetic diversity in Australian H. annuus populations, where it was likely introduced as an ornamental, revealed high levels of v…	NO measure		YES	LOW - deleterious alleles in H. annus	YES	SGV: The recent occurrence of the introductions (100–200 years) and the rapid evolutionary change needed for this approach to be successful, where multiple amino acid changes are often required to identify diverging genes, suggests that standing variation segregating in the initial introductions would likely be the origin of the putatively selected loci (Prentis et al. 2008). In contrast, any div…	no information	Not mentioned, genome/transcriptome study	no information	YES	YES	YES		admixture maintained genetic diversity			NO				NO			NO		Although drift in colonizing species is predicted to increase genetic load, hybridization and population admixture through multiple introductions might limit its severity. Here, the positive selection has the idiosyncratic nature where the targets of selection shift across sites, genes, and lineages.	native/invasive species; transcriptome study	genome/transcriptome study	Helianthus annus, Ambrosia trifida, A. artemisiifolia, Centaurea diffusa, C. solstitialis, Cirsium arvense	terrestrial
34	Vera, Diez-del-Molino & Garcia-Marin	2016	Genomic survey provides insights into the evolutionary changes that occurred during European expansion of the invasive mosquitofish (Gambusia holbrooki)	MOLECULAR ECOLOGY	Biological invasions rank among the main global threats for biodiversity. The Eastern mosquitofish (Gambusia holbrooki) is considered one of the 100 world worst invasive species due to its high adaptation capability to new environments. Using the restriction-site-associated DNA tags (RADtags), introduced European locations were compared against native US mosquitofish populations to analyse genomi…	YES	outlier loci	balancing selection	signal transduction, apoptosis, cell morphogenesis, locomotion, organ development and catabolic processes	reproduction, growth and development related	Several genes (RADtags) under positive or balancing selection reported in each population, involved in signal transduction, apoptosis, cell morphogenesis, locomotion, organ development and catabolic processes.	YES	outlier loci	balancing and directional selection	signal transduction, apoptosis, cell morphogenesis, locomotion, organ development and catabolic processes	reproduction, growth and development related	Accordingly, these results suggest that retention of genetic variability in some specific genes is essential for the survival of both native and invasive mosquitofish populations.	joint shaping	Our results indicate that genetic drift shaped diversity and divergence among studied mosquitofish populations by increasing allele frequency variance among populations and consequently the estimates of FST.	YES	Bottleneck: Microsatellite analyses suggested that most of the mosquitofish diversity present in Europe can be attributed to a single American source, and as the introduction of mosquitofish in Spain in 1921 consisted of only 12 individuals, it can be inferred that several additional bottlenecks occurred during subsequent spread along the Iberian Peninsula. It is very likely that not enough time …	NO		NO		decrease	Introduced populations have lower number of polymorphic loci, He, and number of alleles.	low	YES	YES	yes	TreeMix	admixture among European invasive populations and populations from postglacial expansions served as a bridgehead creating invasive potential	positive effect (increased diversity)	Northern US locations genetically close to PO have been suggested to act as ‘invasive bridgeheads’ to the European invasion (Díez-del-Molino et al. 2013). Invasive bridgeheads are described as particularly successful invasive populations that accumulate the evolutionary changes necessary to become invaders, and as such the source of colonists for remote new habitats (Lombaert et al. 2010). Follow…	NO				NO			NO			native/invasive populations	population study	eastern mosquitofish (Gambusia holbrooki)	freshwater
35	Goubert et al.	2017	High-throughput sequencing of transposable element insertions suggests adaptive evolution of the invasive Asian tiger mosquito towards temperate environments	MOLECULAR ECOLOGY	Invasive species represent unique opportunities to evaluate the role of local adaptation during colonization of new environments. Among these species, the Asian tiger mosquito, Aedes albopictus, is a threatening vector of several human viral diseases, including dengue and chikungunya, and raises concerns about the Zika fever. Its broad presence in both temperate and tropical environments has been…	YES	outlier loci	directional selection	lipid metabolism and juvenile hormone-binding protein	environmental-related	92 outlier loci with high level of differentiation between temperate (invasive) and tropical (native) populations.	YES	outlier loci	positive selection			92 outlier loci with high level of differentiation between temperate (invasive) and tropical (native) populations.	NO		NO	No bottleneck: The genetic differentiation we measured is as high among European populations as it is between populations from Europe and Vietnam.	NO		YES	SGV: signatures of selection on standing variants with low initial frequencies in the tropical population (populations were pre‐adapted for establishment in climates of Southern European countries	increase	On the basis of TEs: high-frequency insertions in Europe, more than expected by chance.	high	NO	NO	YES	FST, PCoA	no admixture: low differentation among native and among invasive populations	no effect	pre-adaptation in the native range	NO				NO			NO			native/invasive populations	population study	Asian tiger mosquito (Aedes albopictus)	terrestrial
36	van Boheemen et al.	2017	Multiple introductions, admixture and bridgehead invasion characterize the introduction history of Ambrosia artemisiifolia in Europe and Australia	MOLECULAR ECOLOGY	Admixture between differentiated populations is considered to be a powerful mechanism stimulating the invasive success of some introduced species. It is generally facilitated through multiple introductions; however, the importance of admixture prior to introduction has rarely been considered. We assess the likelihood that the invasive Ambrosia artemisiifolia populations of Europe and Australia de…	NO						NO						YES	In Australia (invasive range) allelic richeness significantly reduced relative to the native range (North America) and other invasive pop from Europe due to bottleneck.	YES/NO	Bottleneck: Result suggest less frequent and/or more bottlenecked Australian introductions confirmed by ABC-RF, showing a single Australian introduction followed by a long bottleneck of > 15 years. In Europe in particular, no evidence of substantial bottlenecks limiting genetic variation are evident.	NO		NO		no change	A lower allelic richness in Australia (invasive range) compared to the native range in North America and no significant reduction in allelic richness in the invasive range in Europe.	high	YES	YES	YES	STRUCTURE, PCA, FST, ABC-RF Bayesian method, Random Forest algorithms	admixture between populations from multiple introductions, increased genomic diversity	positive effect (increased diversity)	The invasive European population was established through multiple introductions from two major genetic clusters while Australian populations have been sourced from a subsequent bridgehead invasion from the European introduction.	NO				NO			NO		Lower allelic richeness was found in Australia compared with the native range, while no significant reduction in allelic richeness was found in Europe. The Australian introductions were more bottlenecked or less frequent. Bridgehead invasions were from Europe to Australia.	native/invasive populations	population study	Ambrosia artemisiifolia	terrestrial
37	Leydet et al.	2018	Host-targeted RAD-Seq reveals genetic changes in the coral Oculina patagonica associated with range expansion along the Spanish Mediterranean coast	MOLECULAR ECOLOGY	Many organisms are expanding their ranges in response to changing environmental conditions. Understanding the patterns of genetic diversity and adaptation along an expansion front is crucial to assessing a species' long-term success. While next-generation sequencing techniques can reveal these changes in fine detail, ascribing them to a particular species can be difficult for organisms that live …	NO						YES	GEA	allele frequency change	temperature	environmental-related		NO		NO	No bottleneck: The coral O. patagonica was expected to harbour lower genetic diversity within its recently expanded range due to a bottleneck and the asexual reproduction capacity of this species. Instead, we found that the recently expanded northern populations harbour greater, and distinct, genetic diversity compared to the other populations and, unlike the other populations, may have adapted t…	NO		NO		increase	Genetic diversity within the recent northern expansion was higher than in longer-established populations, unlike in many invasions. In contrast, diversity within the westward expansion was the same as in the core populations. The significant differentiation we found here at a much smaller geographic scale (900 km) using 595 SNP loci suggests that we cannot rule out possible gene flow from genetic…	high	NO	NO	YES	PCA,STRUCTURE,AMOVA	recurent invasions, admixture, introduction of specific genetic diversity, probably temperature adaptation	positive effect (increased diversity)		YES	by comparing haplotype network of variable nuclear marker between the samples studied and that of C. caepitosa.	no introgression detected		NO			YES	Modification of coastal habitats has also been linked to the Mediterranean expansion of O. patagonica. We did not find genetic differentiation associated with substrate, nor did we find evidence of genomic signatures of local adaptation to substrate. Although additional paired sampling from both substrate types along the entire Spanish coast as well as experimental tests is needed to provide a mo…		invasive populations	population study	invasive coral (Oculina patagonica)	marine
38	Card et al.	2018	Novel ecological and climatic conditions drive rapid adaptation in invasive Florida Burmese pythons	MOLECULAR ECOLOGY	Invasive species provide powerful in situ experimental systems for studying evolution in response to selective pressures in novel habitats. While research has shown that phenotypic evolution can occur rapidly in nature, few examples exist of genomewide adaptation on short ecological timescales. Burmese pythons (Python molurus bivittatus) have become a successful and impactful invasive species in …	NO						YES	outlier loci	directional selection	key organ growth regulation pathways	reproduction, growth and development related	Not pre and post adaptation, but pre and post freeze event; Relevance to physiological features that were a priori predicted to be relevant to the novel ecological conditions of Florida.	joint shaping	Using forward-time simulations across a range of plausible demographic scenarios, we found that the largest empirical allele frequency changes are unlikely to have occurred due to neutral genetic drift alone.	NO		NO		NO		no information		high	NO	NO	NO					NO				YES	gene expression changes		YES	Our results provide evidence for rapid evolution by natural selection in invasive Florida Burmese pythons, together with multiple lines of evidence that adaptation may be linked to freeze tolerance and a shift in feeding physiology. Our ecological data provide compelling evidence for an extreme shift in feeding ecology occurring in invasive Burmese pythons since their introduction to Florida, and…	New ecological pressures in Florida have driven adaptation by favouring the maintenance of a physiologically active state and enhanced thermoregulatory responsiveness; rapid adaptation may be the result of synergistic interactions between ecological pressures (shifts in food availability, climatic pressures associated with periodic freeze events).	invasive populations	population study	Burmese pythons (Python molurus bivittatus)	terrestrial
39	Sherpa et al.	2019a	Unravelling the invasion history of the Asian tiger mosquito in Europe	MOLECULAR ECOLOGY	Multiple introductions are key features for the establishment and persistence of introduced species. However, little is known about the contribution of genetic admixture to the invasive potential of populations. To address this issue, we studied the recent invasion of the Asian tiger mosquito (Aedes albopictus) in Europe. Combining genome-wide single nucleotide polymorphisms and historical knowle…	NO						NO						YES	Pairwise FST among populations revealed strongly differentiated populations at the sampling site scale in most of the European populations, suggesting genetic drift acting at the local scale or inbreeding.	YES	Bottleneck: Stairway plot method based on the SNP frequency spectrum (SFS) (the founding population has undergone a genetic bottleneck during introduction but a subsequent strong demographic expansion; the gain in effective population size is due to propagule pressure and admixture between multiple introductions from the USA; Central Italy population shows the highest genetic diversity. A complex…	NO		NO		increase	European populations show strong variation in genetic diversity, but expected heterozygosity is larger than in native populations (except for Albania).	high	YES	YES	YES	FST, PCA, ADMIXTURE, ABC	multiple admixtures and several bridgehead populations, increased diversity	positive effect (increased diversity)	complex introduction history, multiple admixtures and several bridgehead populations	NO				NO			NO			native/invasive populations	population study	Asian tiger mosquito (Aedes albopictus)	terrestrial
40	Popovic & Riginos	2020	Comparative genomics reveals divergent thermal selection in warm- and cold-tolerant marine mussels	MOLECULAR ECOLOGY	Investigating the history of natural selection among closely related species can elucidate how genomes diverge in response to disparate environmental pressures. Molecular evolutionary approaches can be integrated with knowledge of gene functions to examine how evolutionary divergence may affect ecologically relevant traits such as temperature tolerance and species distribution limits. Here, we in…	NO						YES	comparative studies of several transcriptome samples from different species	directional selection	thermotolerance candidate genes under positive selection, involved in immunity, reproduction and cellular processes relating to transport, signalling and protein modification	environmental-related; reproduction, growth and development related	Our findings suggest that expression divergence and sequence divergence under positive selection is often not evident at the level of individual loci, but may be correlated at higher functional classifications. Taken together, molecular divergence of M. galloprovincialis is consistent with warm-temperature adaptation demonstrated by physiological studies.	NO measure		NO		NO		NO		no information		no information	NO	NO	NO					NO				NO			NO			native/invasive populations; transcriptome study	population study	marine mussel (Mytilus galloprovincialis)	marine
41	van Boheemen & Hodgins	2020	Rapid repeatable phenotypic and genomic adaptation following multiple introductions	MOLECULAR ECOLOGY	Uncovering the genomic basis of repeated adaption can provide important insights into the constraints and biases that limit the diversity of genetic responses. Demographic processes such as admixture or bottlenecks affect genetic variation underlying traits experiencing selection. The impact of these processes on the genetic basis of adaptation remains, however, largely unexamined empirically. We…	YES	PEA, GEA, outlier loci	allele frequency change			For each top shared PEA environmental variable, a lower number of outlier windows was identified in North America (native) compared to Europe or Australia (invasive ranges) which has been considered as genomic repeatable signature of selection.	YES	GEA, outlier loci, FST	parallel selection				NO	Indeed, the limited geographic structuring of neutral markers is not associated with trait variation in the three ranges. Phenotypic clines can be produced by drift during range expansion but it seems unlikely that this process would create parallel clines repeatedly, and in the same direction in all three ranges and across multiple life history traits, particularly when isolation by distance for…	YES	Bottleneck: ABC simulations support a single introduction associated with the bottleneck > 15 years. This bottleneck was due to stronG selection shortly after introduction. It is expected to aid, not to hinder rapid adaptation. We observed a lower number of SNPs and windows in Australia compared to the other ranges. Reduced genetic variation within this range has been described previously and a b…	NO		YES	SGV: This repeatability suggests biases and/or constraints in the genetic basis of adaptation during range expansion. For instance, shared standing variation could contribute to the increased probability of gene reuse during local adaptation. Shared standing variation is particularly likely in Europe where there is substantial evidence for multiple introductions and populations exhibit equal leve…	no change	The introduction dynamics can affect neutral genetic diversity. Despite bottleneck, heterozygozity has been maintained in the invasive Australian population. However, even in Australia, although there is evidence for a bottleneck, relatively high levels of neutral diversity are maintained. It is possible this bottleneck could be the result of strong selection experienced at or shortly following i…	high	YES	YES	YES		admixture of divergent populations in Europe	positive effect (increased diversity)	Analysis of SNP variation has provided evidence that admixture following introduction of genetically distinct native populations contributed to the European invasion, followed by a subsequent single, bottlenecked introduction into Australia (van Boheemen et al., 2017; Figure S1).	NO				NO			NO			native/invasive populations	population study	Ambrosia artemisiifolia	terrestrial
42	Hofmeister, Werner & Lovette	2021	Environmental correlates of genetic variation in the invasive European starling in North America	MOLECULAR ECOLOGY	Populations of invasive species that colonize and spread in novel environments may differentiate both through demographic processes and local selection. European starlings (Sturnus vulgaris) were introduced to New York in 1890 and subsequently spread throughout North America, becoming one of the most widespread and numerous bird species on the continent. Genome-wide comparisons across starling in…	NO						YES	GEA	allele frequency change			We find no evidence for genotype–environment associations.	joint shaping	In Australia, the strong evidence for IBD and founder effects complicate attempts to disentangle selection from drift, yet despite their differences in invasion dynamics, genotype–environment associations reveal signatures of selection in both invasions. We note that preliminary results of whole-genome resequencing of native (UK) and introduced (Australian and North American) populations suggest …	YES	Bottleneck: A traditional SFS-based model recovers a bottleneck in population size, as expected: the estimated effective population size during the bottleneck is ~16,000 individuals (1% of the ancestral population size). However, our demographic model suggests that the current population size of North American starlings is nearly identical to its prebottleneck size. Every run of the model finds t…	NO		NO		no information	FST and nucleotide diversity are exceptionally low. Genome-wide heterozygosity is moderate at 0.339, and across loci observed heterozygosity differs significantly from expected (t = 66.6, df = 3569, p < .001).	low	NO	YES (from the previous study)	YES (from the previous study)		admixture: no significant population structure among invasive population	positive effect (increased diversity)	The 1890 introduction is widely accepted as the first successful establishment of starlings in North America, but several populations were introduced in Cincinnati, Ohio (1872), Quebec, Canada (1875), Allegheny, Pennsylvania (1897), and Springfield, Massachusetts (1897), with the second-most successful having been introduced to Portland, Oregon, in 1889 (Forbush, 1915; Kalmbach, 1921). More recen…	NO				NO			NO		Genetic variation in invasive starlings is associated with environmental parameters, and we suggest that these associations might result from adaptive processes	invasive populations	population study	European starlings (Sturnus vulgaris)	terrestrial
43	Flanagan et al.	2021	Founder effects shape linkage disequilibrium and genomic diversity of a partially clonal invader	MOLECULAR ECOLOGY	The genomic variation of an invasive species may be affected by complex demographic histories and evolutionary changes during the invasion. Here, we describe the relative influence of bottlenecks, clonality, and population expansion in determining genomic variability of the widespread red macroalga Agarophyton vermiculophyllum. Its introduction from mainland Japan to the estuaries of North Americ…	YES	outlier loci	allele frequency change			Probably a false positive due to demographic factors.	YES	outlier loci	probably divergent selection			While we attribute the lack of shared outliers among invaded coastlines to complex demography, we cannot eliminate the possibility of context-dependent selection resulting in uniquely differentiated loci driven by differing selective pressures present in each non-native region. Investigating rapid evolutionary changes associated with invasions may benefit from a polygenic model approach to determ…	joint shaping	By sequencing and assembling the first A. vermiculophyllum genome and comparing empirical genomic data with evolutionary simulations, we determined drift-driven founder effects are the primary forces shaping genomic diversity and LD in the non-native range . Non-native A. vermiculophyllum populations have expanded into niches that are not found in the native range and rapidly evolved greater tole…	YES	Bottleneck (from other studies): The strongest evidence for a severe bottleneck comes from mitochondrial cytochrome c oxidase subunit I (cox1) sequencing, in which the vast majority of non-native populations have a single haplotype, although this haplotype is common in the source region of the invasion. In contrast, there were no regional differences in expected heterozygosity nor allelic richnes…	NO		NO		increase	A survey of 62,285 SNPs for 351 individuals from 35 populations, aligned to 24 chromosome-length scaffolds indicate that linkage disequilibrium (LD), observed heterozygosity (Ho), Tajima's D, and nucleotide diversity (Pi) were greater among non-native than native populations.The empirical results are consistent with all simulated invasion histories as there were limited effects of simulation type…	high	YES	NO	YES	PCA,LDA	admixture is one of the possible explanations of high genomic diversity of invasive populations, increased genomic diversity	positive effect (increased diversity)	A nonmutually exclusive explanation for the higher diversity in the non-native range is that the non-native range was seeded by multiple native populations. Indeed, there is evidence (Figures 2 and 3c) that the northwestern North American populations represent a mix of southeastern (nag) and eastern Japanese populations (mng, sou).	NO				NO			NO			native/invasive populations	population study	Agarophyton vermiculophyllum	marine
44	Ortego et al.	2021	Genomic data support multiple introductions and explosive demographic expansions in a highly invasive aquatic insect	MOLECULAR ECOLOGY	The study of the genetic makeup and demographic fate of alien species is essential to understand their capacity to recover from founder effects, adapt to new environmental conditions and, ultimately, become invasive and potentially damaging. Here, we employ genomic data to gain insights into key demographic processes that might help to explain the extraordinarily successful invasion of the Wester…	NO						NO						YES		YES	Bottleneck: Testing of alternative demographic models of population size change provided important clues about how the species expanded once it reached invaded regions. These analyses supported a threeepoch model (Model D) as the best fit to genomic data of every population of T. verticalis, revealing that all of them have experienced a strong bottleneck followed by a recent and instantaneous dem…	NO		NO		no information	Levels of genetic diversity (π) in populations of T. v. verticalis ranged between 0.0021 and 0.0028, with the highest estimates in populations from southwestern Iberia and northwestern Morocco and the lowest estimate in the highly isolated population from northwestern Iberia (AVEI). Accordingly, AVEI population presented significantly lower levels of genetic diversity (24% lower) than the rest of…	high	NO	YES	YES	STRUCTURE, FST	admixture between divergent populations, increased genomic diversity	positive effect (increased diversity)	Specific lineages (not panmixia); structure analyses also revealed a considerable degree of admixture among the inferred genetic clusters, particularly among populations from southwestern Iberia and northwestern Morocco; Results from clustering analyses revealed considerable genetic admixture in some populations (PORT, LARA, and MERJ; Figure 1), suggesting that hypothetical barriers to dispersal …	NO				NO			NO			invasive populations	population study	Trichocorixa verticalis	marine/freshwater
45	Errbii et al.	2021	Transposable elements and introgression introduce genetic variation in the invasive ant Cardiocondyla obscurior	MOLECULAR ECOLOGY	Introduced populations of invasive organisms have to cope with novel environmental challenges, while having reduced genetic variation caused by founder effects. The mechanisms associated with this genetic paradox of invasive species has received considerable attention, yet few studies have examined the genomic architecture of invasive species. Populations of the heart node ant Cardiocondyla obscu…	NO						YES	Tajima's D	directional selection, balancing selection, selection against TE insertions in LDRs	odorant receptor, fatty acid synthase	environmental-related; senses	Tajima's D is more negative in Tenerife (old world lineage) (median = −1.93) compared to Itabuna (new world lineage, Brazil) (median = −1.31), with more genomic regions evolving neutrally (Tajima's D ≈ 0) or under balancing selection (Tajima's D > 0) in Itabuna; In both populations, low-frequency TE insertions are highly enriched in LDRs, thus selection against TE insertions in LDRs is much stron…	joint shaping	The reduced levels of genetic diversity together with an excess of low-frequency variants (as indicated by a negative Tajima's D) confirm that both populations are recovering from a recent genetic bottleneck, particularly the Tenerife population. A key question is how populations of C. obscurior can cope with the challenges imposed by limited genetic variation, resulting from genetic bottlenecks …	YES	Bottleneck: The reduced levels of genetic diversity together with an excess of low-frequency variants (as indicated by a negative Tajima's D) confirm that both populations are recovering from a recent genetic bottleneck, particularly the Tenerife population.	NO		NO		increase	Source of genetic diversity of introduced populations: introgression and intraspecific hybridization. TE activity pattern of increased diversity suggests that TE islands evolve more dynamically than the remainder of the genome.	high	YES	NO	YES	PCA	admixture: TE activity and intraspecific hybridization between differentiated populations are important sources of genetic variation in genetically depleted invasive populations of C. obscurior	positive effect (increased diversity)	there is little genetic structure between populations of the New World lineage from Itabuna and Una, suggesting a single source population ongoing genetic admixture between the Old and the New World lineage in the Guarujá population (Brazil) ;data show recent TE activity in the Old World lineage, and introgression from the Old World into the New World lineage; evidence that TE activity and intras…	NO				YES	TE distribution, enriched genes	Uncommon genomic distribution of TEs in the genome of C. obscurior, gene density is significantly reduced in TE islands, but enriched for odorant receptor (OR) genes.	NO			native/invasive populations	population study	Cardiocondyla obscurior	terrestrial
46	Chen et al.	2021b	Genomic analysis unveils mechanisms of northward invasion and signatures of plateau adaptation in the Asian house rat	MOLECULAR ECOLOGY	The Asian house rat (AHR), Rattus tanezumi, has recently invaded the northern half of China. The AHR is a highly adaptive rat species that has also successfully conquered the Qinghai-Tibet Plateau (QTP) and replaced the brown rat (BR), R. norvegicus, at the edge of the QTP. Here, we assembled a draft genome of the AHR and explored the mechanisms of its northward invasion and the genetic basis und…	NO						YES	other	selective sweep/homozygosity runs	G-protein coupled receptor signaling pathway and activity, carbohydrate metabolic process; high and low altitude: “response to hypoxia,” “cellular response to hypoxia”, “response to UV”, “angiogenesis”, and “cellular response to environmental stimulus”	environmental-related		joint shaping	In other cases of colonization success, high genetic diversity and weak population structure were observed as consequences of repeated introduction events or contemporary gene flow from the original source population. Intriguingly, both of these colonization patterns were found in these two recently established populations. NW, consistent with the classical pattern, exhibited reduced genetic dive…	YES	Bottleneck: The observations of π and LD both suggested a scenario in which the invasive NW population and the TB population experienced bottleneck events in their evolutionary histories or underwent long periods of isolation with small effective population sizes, while the invasive NC population maintained high genetic diversity.	NO		NO		no information	Invasive populations: The π values of NW (0.0045) and TB (0.0041) were much lower than those of NC (0.0052) and OS (0.0055) (p < 2.2E−16, Wilcoxon rank- sum test), indicating the low genetic diversity of NW and TB populations. The extent of linkage disequilibrium (LD), which can provide insights into the demographic history of a population, showed similar trends. The levels of LD in NW and TB dec…	high	YES	YES	YES	FST, PCA, ADMIXTURE,	admixture between divergent populations, increased genomic diversity	positive effect (increased diversity)	We also detected signals of admixture between NC and OS populations. The frequent gene flow between NC and OS may help maintain a high level of genetic diversity in NC and may also explain the origin of the weak population structure between NC and OS rats.	NO				YES	gene expression changes		NO			invasive populations	population study	Rattus tanezumi	terrestrial
47	Oh et al.	2022	Novel genome characteristics contribute to the invasiveness of Phragmites australis (common reed)	MOLECULAR ECOLOGY	The rapid invasion of the non-native Phragmites australis (Poaceae, subfamily Arundinoideae) is a major threat to native wetland ecosystems in North America and elsewhere. We describe the first reference genome for P. australis and compare invasive (ssp. australis) and native (ssp. americanus) genotypes collected from replicated populations across the Laurentian Great Lakes to deduce genomic base…	NO						NO						NO measure		NO		NO		NO		increase	Whole genome duplication event leading to the Phragmites australis lineage enriched in regulatory genes providing novel genetic material for selection to act faciliating its potential as an invasive species.	high	NO	NO	NO					NO				YES	genome duplication	Gene expression changes: In the leaf samples, “response to stimulus” and “response to stress” were the largest representative GO terms showing significant enrichment among DEGs with higher basal expression in the invasive genotypes compared to the native genotypes in all cross-genotype comparisons Interestingly, among child GO terms of these two GO terms, only those categorized as “response to bi…	NO		The duplicated gene space detected in the Phragmites lineage enriched in regulatory genes provides novel genetic material for selection to act faciliating its potential as an invasive species. Genomic data help to identify unique and essential genes that could be targeted in genetic control approaches using RNAi with higher species specificity than attainable using chemical or mechanical control.	native/invasive populations	genome/transcriptome study	Phragmites australis	terrestrial/freshwater
48	Rogerio et al.	2023	Means, motive and opportunity for biological invasions: Genetic introgression in a fungal pathogen	MOLECULAR ECOLOGY	Invasions by fungal plant pathogens pose a significant threat to the health of agricultural ecosystems. Despite limited standing genetic variation, many invasive fungal species can adapt and spread rapidly, resulting in significant losses to crop yields. Here, we report on the population genomics of Colletotrichum truncatum, a polyphagous pathogen that can infect more than 460 plant species, and …	NO						NO						YES		YES	Bottleneck: DADI software; One fungal invasive lineage (out of 3) experienced severe bottleneck: The lowest population size was estimated for lineage C1, consistent with a severe bottleneck (nu1 = 2085 individuals), and/or the least input of genetic variation though recombination or genetic introgression. These lineages possess different levels of genetic variation, which could reflect difference…	NO		NO		no information	Nucleotide diversity was nearly twice as high in C3 than in C2, and it was more than one order of magnitude higher in C2 than in C1 (C3: π = 0.0113 bp–1; C2: π = 0.0062 bp–1; C1: π = 0.0002 bp–1;) In lineage C2, regions of relatively high nucleotide diversity were interspersed with tracts of low diversity. Tajima's D values were either close to zero, or they were negative in the three lineages (C…	high	NO	NO	YES	PCA, DAPC, SNMF, Demographic reconstruction with dadi	admixture between different genetic lineages, increased genomic diversity, introgression of specific regions	positive effect (increased diversity)	Gene flow between 3 genetic lineages. Increase of diversity due to introgression between genetic lineages; The introgressed regions include many secreted protein-encoding genes (between 38 and 62) (Table S5), including proteases and hydrolases that are known virulence-associated factors in pathogens (Monod et al., 2002; Soanes et al., 2007). However, these regions are not significantly enriched f…	NO				NO			NO			invasive populations; genome study	population study	Colletotrichum truncatum	terrestrial
49	Hubner et al.	2022	Wild sunflower goes viral: Citizen science and comparative genomics allow tracking the origin and establishment of invasive sunflower in the Levant	MOLECULAR ECOLOGY	Globalization and intensified volume of trade and transport around the world are accelerating the rate of biological invasions. It is therefore increasingly important to understand the processes through which invasive species colonize new habitats, often to the detriment of native flora. The initial steps of an invasion are particularly critical, as the introduced species relies on limited geneti…	NO						YES	Tajima's D, FST	selective sweep/homozygosity runs			The main factor contributing to population divergence is demographic and the effect of environmental differences between regions is lower.	joint shaping	However, it was noted that the invasive population holds up to 70% of the diversity in the source population in Texas, indicating that the genetic bottleneck was not severe.	YES	Bottleneck: The invasive populations of wild sunflower hold 70% of the diversity in the source population in Texas (Tajima's D test).	NO		YES	SGV: High rates of gene flow between each of the “Northern” and “Southern” clusters with the “Eastern” cluster is consistent with the higher levels of heterozygosity observed in the latter. Thus, the “Eastern” cluster serves as a bridge for gene flow between the “Northern” and “Southern” clusters and as a hub for maintenance of high standing genetic variation.	moderate decrease	The diversity in the invasive population was lower than in any other North American population due to bottleneck. Repeated rapid invasions together with gene flow between geographically distant populations maintain diversity of invasive populations. This preserved high heterozigosity in the "Eastern" cluster, which serves as a bridge for gene flow.	high	YES	YES	YES	PCA,FST, f3-test, Tajima's-D	admixture: Gene flow between domesticated and wild populations was found.	positive effect (increased diversity)	Eastern cluster showed higher heterozygosity and serves as a bridge for gene flow between the Northern and Southern clusters.	YES	f3-statistic	increased genomic diversity	Here, we used genomic data and f3-statistics to detect interactions with higher confidence. No widespread crop–wild interactions were detected, similarly to previous reports for invasive sunflower in Argentina, where no introgressions between cultivated and wild (invasive) Helianthus annnuus were detected (Mondon et al., 2018). Here, crop–wild introgression was detected only in one sampling site …	NO			NO		An example for genetic diversity maintenance in an invasisve population through rapid spread followed by extensive gene flow. This preserves high heterozigosity in the Eastern cluster, which serves as a bridge for gerne flow across the distribution range and reduces the bottleneck effect.	native/invasive populations	population study	sunflower (Helianthus annuus)	terrestrial
50	Yang et al.	2022	Polygenic adaptation contributes to the invasive success of the Colorado potato beetle	MOLECULAR ECOLOGY	How invasive species cope with novel selective pressures with limited genetic variation is a fundamental question in molecular ecology. Several mechanisms have been proposed, but they can lack generality. Here, we addressed an alternative solution, polygenic adaptation, wherein traits that arise from multiple combinations of loci may be less sensitive to loss of variation during invasion. We test…	YES (from the previous study)	polygenic adaptation	allele frequency change			Our results show that the adaptation of CPB to the environment in Eurasia is based on polygenes. This is expected because temperature adaptation is already a well-documented polygenic trait in which temperature adaptation can be achieved through different combinations of the potential adaptative loci. Such a multistrategy solution is also manifested in other adaptive traits of invasive CPB. There…	YES	outlier loci	allele frequency change, polygenic adaptation			Our study provides empirical evidence for the successful invasion and adaptive evolution of an agricultural pest along a broad climatic gradient despite severe founder effects, thus suggesting polygenic adaptation as a mechanism to resolve the genetic paradox of invasion	joint shaping	Our results are consistent with this occurring for CPB in Eurasia, where nucleotide diversity and heterozygosity were lowest among many frontier populations. In addition, our demographic history analysis revealed a sharp decline in effective population size occurring across populations ~200 generations ago, reflecting a single bottleneck in the shared history of these populations that is consiste…	YES	Bottleneck: Population expected heterozygosity (HE) (0.212–0.313) was significantly lower in Central Asia and Eastern Asia relative to other populations (Mann–Whitney U test: W = 90, p < .0015), suggesting recent population bottlenecks in the invasion fronts.	NO		YES	SGV: all minor alleles were shared across all geographical groups, suggesting that de novo mutation was unlikely to underlie environmental adaptive evolution, temperature adaptation is polygenic in invasive CPB populations, despite great reductions in standing genetic diversity, invasion bottleneck is not sufficient to completely deprive CPB of its adaptive potential	decrease	Genome-wide genetic diversity as observed (HO), expected heterozygosity (HE); nucleotide diversity (π); Tajima's D: most European populations, as well as some frontier populations (ML, CH), had a Tajima's D > 1, suggesting the depletion of rare alleles and declines in population size after the invasion; population HE was significantly lower in Central Asia and Eastern Asia relative to other popul…	low	YES	NO	YES	SNMF; PCA; UMAP; treemix-also invasion records	admixture: High levels of gene flow among European populations are evident according to its invasion records	positive effect (increased diversity)	a single source population	NO				NO			NO			invasive populations	population study	Colorado potato beetle (Leptinotarsa decemlineata)	terrestrial
51	Parvizi et al.	2023	Population genomic insights into invasion success in a polyphagous agricultural pest, Halyomorpha halys	MOLECULAR ECOLOGY	Invasive species are increasingly threatening ecosystems and agriculture by rapidly expanding their range and adapting to environmental and human-imposed selective pressures. The genomic mechanisms that underlie such rapid changes remain unclear, especially for agriculturally important pests. Here, we used genome-wide polymorphisms derived from native, invasive, and intercepted samples and popula…	NO						YES	outlier loci	allele frequency change	SNPs located in close proximity to genes for insecticide resistance and olfaction	insecticide resistance; senses		NO		YES/NO	Probably no bottleneck or counteracted by multiple intro and divergent populations: BMSB is an opportunistic hitchhiker on commodities and a large number of adults can aggregate in shipping containers and imported fruit and wood. This ability to hitchhike on material other than specific host plants, along with shelter-seeking behaviour, has facilitated the movement and spread of BMSB across diffe…	NO		YES	SGV: Comparing variations in allele frequencies among populations for outlier SNPs suggests that invasion success has probably evolved from standing genetic variation	no change	Nucleotide diversity (π), average observed and expected heterozygosity (HO and HE), and average inbreeding coefficient F (FIS): levels of within-population neutral genomic diversity across the invaded range were comparable to those of native populations.	high	YES	YES	YES	FST, PCA, ADMIXTURE	admixture: high levels of gene flow and admixture between introduced populations, similar levels of genomic diversity across native and introduced populations, contemporary effective gene flow rates were low from native ranges towards invasive ranges and vice versa	positive effect (increased diversity)	multiple colonization events and high levels of gene flow and admixture between introduced populations, resulting in an inefficiency to accurately assign several recent interceptions to their source populations; admixture rates are high among introduced populations, resulting in similar levels of genomic diversity across native and introduced populations	NO				NO			NO			native/invasive populations	population study	brown marmorated stink bug (Halyomorpha halys)	terrestrial
52	Kramer et al.	2023	Genomic profiling of climate adaptation in Aedes aegypti along an altitudinal gradient in Nepal indicates nongradual expansion of the disease vector	MOLECULAR ECOLOGY	Driven by globalization, urbanization and climate change, the distribution range of invasive vector species has expanded to previously colder ecoregions. To reduce health-threatening impacts on humans, insect vectors are extensively studied. Population genomics can reveal the genomic basis of adaptation and help to identify emerging trends of vector expansion. By applying whole genome analyses an…	NO						YES	FST values	allele frequency change	climate selection, detoxification genes, altitude, precipitation or cold tolerance	environmental-related; insecticide resistance		NO measure		NO measure		NO		NO		no information	PoPoolation (nucleotide diversity π; genome-wide per site and in 1 kb window, exon-wide per site; and population mutation parameter θ; genome-wide in 1 kb window): π is smaller in exonic regions compared to the genome-wide average (per site) and all populations show a similarly low π. The low-altitude population CH200 has the highest population mutation rate (θ), however, there is no increasing t…	low	NO	YES	YES	FST, STRUCTURE	admixture between populations from different invasion events, low levels of genomic differentiation and high relatedness amongst populations and no isolation-by-distance; multiple differential or repeated invasion events across the elevation gradient are assumed	positive effect (increased diversity)	repeated invasion events of Ae. aegypti from outside of Nepal into Kathmandu is assumed; differentation among invasive populations	NO				NO			NO			invasive populations	population study	the yellow fever mosquito (Aedes aegypti)	terrestrial
53	Bieker et al.	2022	Uncovering the genomic basis of an extraordinary plant invasion	SCIENCE ADVANCES	Invasive species are a key driver of the global biodiversity crisis, but the drivers of invasiveness, including the role of pathogens, remain debated. We investigated the genomic basis of invasiveness in Ambrosia artemisiifolia (common ragweed), introduced to Europe in the late 19th century, by resequencing 655 ragweed genomes, including 308 herbarium specimens collected up to 190 years ago. In i…	NO						YES	outlier loci	directional selection	abiotic stress response to cold, oxidation, osmotic stress, early flowering, drought resistance, hypersensitive to ABA, defense response in abiotic stress and pathogens	immune-related; metabolism-related; reproduction, growth and development related; stress response		joint shaping	Using the largest collection of conspecific genomes derived from herbarium specimens of any species, we found a remarkable turnover in the genetic structure of introduced A. artemisiifolia populations over the brief window of time during which this plant has established itself in Europe. This finding likely reflects multiple introductions from diverse sources, drift during introduction bottleneck…	YES	Bottleneck (and other factors): This finding likely reflects multiple introductions from diverse sources, drift during introduction bottlenecks, and even introgression from related Ambrosia species. Moreover, these spatial groups also cluster outside the NA range on the PCA and show low nucleotide diversity, low heterozygosity, and low effective population size (Ne).	NO		NO		increase	Ambrosia artemisiifolia probably increased genetic diversity due to introgression and hybridization. A. artemisiifolia forms hybrids with A. trifida and A. psilostachya.	high	YES	YES	YES	PCA, kinship, admixture analysis	admixture between populations from different invasion events, increased genomic diversity	positive effect (increased diversity)	increased genomic diversity	YES	D-statistic	specific genes/gene variants introgressed	increased genomic diversity; introgression from closely related Ambrosia species	NO			YES	probability of enemy release	The factors which may faciliate the success of plant invaders: preintroduction admixture of different source populations in the native range, rapid adaptation, introgression from other species, escape from pathogens. The identification of Ambrosia artemsisifolia' lost native-range pathogens informs future efforts to devise effective biological control measures.	native/invasive populations	population study	common ragweed (Ambrosia artemisiifolia)	terrestrial
54	Adrian-Kalchhauser et al.	2020	The round goby genome provides insights into mechanisms that may facilitate biological invasions	BMC BIOLOGY	Background The invasive benthic round goby (Neogobius melanostomus) is the most successful temperate invasive fish and has spread in aquatic ecosystems on both sides of the Atlantic. Invasive species constitute powerful in situ experimental systems to study fast adaptation and directional selection on short ecological timescales and present promising case studies to understand factors involved th…	NO						NO						NO measure		NO		NO		NO		no information	Not mentioned, genome/transcriptome study	no information	NO	NO	NO					NO				YES	gene expansions	The expanded innate immune system of round goby may potentially contribute to its ability to colonize novel areas.	NO			genome study	genome/transcriptome study	benthic round goby (Neogobius melanostomus)	marine/freshwater
55	Liu et al.	2022	Chromosome-level genome assembly and population genomic analyses provide insights into adaptive evolution of the red turpentine beetle, Dendroctonus valens	BMC BIOLOGY	Background Biological invasions are responsible for substantial environmental and economic losses. The red turpentine beetle (RTB), Dendroctonus valens LeConte, is an important invasive bark beetle from North America that has caused substantial tree mortality in China. The lack of a high-quality reference genome seriously limits deciphering the extent to which genetic adaptions resulted in a seco…	NO						YES	FST and Pi	selective sweeps	cytochrome P450 (CYP450), two heat shock proteins (HSPs), and five ABCs	metabolism-related; stress response		NO measure		NO		NO		NO		no information	Genome-wide median nucleotide diversity (Pi) was computed for each population: median genetic diversity of the invasive population of RTB was greater than that of each of three native populations	high	YES	YES	YES	ADMIXTURE; PCA; TreeMix; FST	admixture: original pest population that invaded into China from CAMT was pure in the composition of population structure since the China populations are rather pure; current hybridized pattern of subpopulation CAMT in genetic structure may result from potential gene flow from AZCO and WIMN through natural dispersion and infested log transportation as many international ports occur in the Pacific…	positive effect (increased diversity)	China population might originate from CAMT subpopulation, coinciding with the assumption that the pest that invaded China were most likely from the Pacific Northwest of the US;	NO				YES	gene families expansion	Rapidly expanded and positively selected genes promoting the pest's adaptations to environmental stress; according to the CAFÉ analysis: 1158 and 710 gene families were expanded and contracted in RTB, respectively. Moreover, a total of 63 rapidly evolving gene families (P-value < 0.05) (34 expanded and 29 contracted families) were found in RTB: rapidly expanded gene families were associated with …	NO			native/invasive populations; genome study	population study	red turpentine beetle (Dendroctonus valens)	forests
56	Wegner, Lokmer & John	2020	Genomic and Transcriptomic Differentiation of Independent Invasions of the Pacific Oyster Crassostrea gigas	FRONTIERS IN ECOLOGY AND EVOLUTION	Upon colonizing new habitats, invasive species face a series of new selection pressures as a result of changing abiotic conditions and novel biotic interactions with native species. These new selection pressures can be accommodated by different mechanisms that act on different levels and across different time scales: (1) By changing transcriptomic profiles, species can react by plasticity within …	NO						YES	outlier loci, increased TE activuty	selective sweeps, allele frequency change	metabolic genes and ATP binding, sugar and especially galactose metabolism	immune-related; metabolism-related	According to our annotation of the reference genome 19 outlier SNPs (38%) from 13 loci were located in coding regions and 7 of them were non-synonymous substitutions.	NO measure		NO		NO		NO		no information		high	YES	NO	yes	FST	admixture between two genetic clusters	positive effect (increased diversity)	We found a weak genetic differentiation of 0.018, matching previous results of differentiation between the two genetic clusters observed in Europe.	NO				YES	gene expression changes		NO			invasive populations	population study	Pacific oyster (Crassostrea gigas)	marine
57	Tepolt & Palumbi	2020	Rapid Adaptation to Temperature via a Potential Genomic Island of Divergence in the Invasive Green Crab, Carcinus maenas	FRONTIERS IN ECOLOGY AND EVOLUTION	Widespread species often adapt easily to novel conditions - both those found in new habitats and those generated by climate change. However, rapid adaptation may be hindered in the marine realm, where long-distance dispersal and consequently high gene flow are predicted to limit potential for local adaptation. Here, we use a highly dispersive invasive marine crab to test the nature and speed of a…	YES	outlier loci	directional selection	temperature related	environmental-related		YES	outlier loci	directional selection	temperature	environmental-related	These results strongly suggest local adaptation to temperature in Europe.	NO measure		YES	Bottleneck: While strong LD can be a byproduct of demographic shifts such as population bottlenecking and subsequent expansion, in the case of C. maenas this association arose prior to introduction and thus cannot be explained by invasion-associated changes.	NO		YES	SGV: Our work suggests that standing genetic variation at this locus evolved in the species’ native range and was introduced into North America, where it rapidly diverged as the species spread across a thermal gradient in its new range. The ongoing adaptation detected in this study appears to have derived from standing genetic variation present in the first introduction of green crabs from south-…	no change	This rapid northern expansion was coincident with a second introduction from a northern source in the native European range, in contrast to the likely south/central European source of the original introduction. This led to speculation that the colder waters of the northern Maritime Provinces presented a thermal barrier to the original introduction that was overcome by a fresh infusion of genetic …	high	NO	YES	YES (from the previous study)		admixture: species with very high rates of gene flow	positive effect (increased diversity)		NO				NO			NO			native/invasive populations	population study	green crab (Carcinus maenas)	marine
58	Konorov et al.	2021	The effects of genetic drift and genomic selection on differentiation and local adaptation of the introduced populations of Aedes albopictus in southern Russia	PEERJ	Background: Asian tiger mosquito Aedes albopictus is an arbovirus vector that has spread from its native habitation areal in Southeast Asia throughout North and South Americas, Europe, and Africa. Ae. albopictus was first detected in the Southern Federal District of the Russian Federation in the subtropical town of Sochi in 2011. In subsequent years, this species has been described in the contine…	NO						YES	selective sweep	selective sweeps	cold adaptations	environmental-related		joint shaping	The Ae. albopictus spread across the Krasnodar Krai likely included multiple parallel transmissions of mosquitoes between the cities, as judged by the relatively low levels of differentiation observed between the samples from different cities compared to within-city differentiation. Very high fixation indices and absence of shared haplotypes between samples are compatible with severe bottleneck e…	YES	Bottleneck: Two populations show inbreeding, extremely low effective population sizes; Very high fixation indices and absence of shared haplotypes between samples are compatible with severe bottleneck effects and, possibly, difficulties in local climatic adaptation due to reduced selection effectiveness.	NO		NO		no information		low	NO	NO	YES	FST	no admixture, isolation between invasive populations	no effect	analysis of fixation indices (FST) between samples revealed high level of population differentiation; cluster analysis also confirmed strong differentiation between the local populations;	NO				NO			NO			invasive populations	population study	Asian tiger mosquito (Aedes albopictus)	terrestrial
59	Liu et al.	2021	Comparative genomics suggests local adaptations in the invasive small hive beetle	ECOLOGY AND EVOLUTION	Invasive species are a major driver of ecological and environmental changes that affect human health, food security, and natural biodiversity. The success and impact of biological invasions depend on adaptations to novel abiotic and biotic selective pressures. However, the molecular mechanisms underlying adaptations in invasive parasitic species are inadequately understood. Small hive beetles, Ae…	NO						YES	GEA	directional selection, GEA	growth and reproduction	reproduction, growth and development related	Although these pathways discussed above do not seem to directly correlate with adaptation to different climate regimes, the genes might be evolutionarily convergent due to selection reflecting diverse ecological factors. Selection also affects the frequency of linked variants because of hitchhiking, which generates genomic divergence between populations experiencing different environments. Nevert…	NO measure		NO measure		NO		YES	SGV: multiple loci are likely linked to local adaptation or differentiation between native and introduced populations; as beneficial alleles from standing genetic variation in native population could spread and fix within the population rapidly upon environmental change	no information		no information	YES	YES	YES	PCA; Admixture; FST	admixture: some Fst analysis showing weak differentiation, thus mirroring gene flow	positive effect (increased diversity)	verified the ancestor populations introduced into the United States (USA clustered together with South Africa and Tanzania)	NO				NO			NO			native/invasive populations; genome study	population study	small hive beetle (Aethina tumida)	terrestrial
60	Pysek et al.	2018	Small genome separates native and invasive populations in an ecologically important cosmopolitan grass	ECOLOGY	The literature suggests that small genomes promote invasion in plants, but little is known about the interaction of genome size with other traits or about the role of genome size during different phases of the invasion process. By intercontinental comparison of native and invasive populations of the common reed Phragmites australis, we revealed a distinct relationship between genome size and inva…	NO						NO						NO measure		NO		NO		NO		no information		no information	YES	NO	NO					NO				YES	genome size	Small genome size is better equiped to adapt; Monoploid genome size of North American invasive population of Phragmites australis was smaller than that of the native Europen population and bigger than the North American native population. Genome size can be used to assess the invasiveness of a species. Our paper experimentally confirmed the relationship between genome size and invasiveness at the…	NO			native/invasive populations	population study	common reed (Phragmites australis)	terrestrial
61	Krzeminska et al.	2018	Population mitogenomics provides insights into evolutionary history, source of invasions and diversifying selection in the House Crow (Corvus splendens)	HEREDITY	The House Crow (Corvus splendens) is a useful study system for investigating the genetic basis of adaptations underpinning successful range expansion. The species originates from the Indian subcontinent, but has successfully spread through a variety of thermal environments across Asia, Africa and Europe. Here, population mitogenomics was used to investigate the colonisation history and to test fo…	YES	amino-acid replacement	diversifying selection	Mitochondrial Respiratory Complex I	environmental-related	Limited number of native individuals - it should be taken with caution.	YES	amino-acid replacement	directional selection	ND2 - directly modulate proton flow through the complex, and ND5 may cause structural changes that affect energy propagation between subunits	environmental-related		joint shaping	Alternatively, given Sri Lanka is an island population, the ND5 V489I substitution could have arisen as a result of relaxed purifying selection, due to strong drift in small bottlenecked population, which would be expected during the invasion of the island.	YES	Bottleneck in some populations: This result may indicate either fewer introductions than expected or genetic bottlenecks caused by local pressures, for example the successful control programme recently launched in the region.	NO		YES	SGV: Because the signatures of positive selection are found in lineages within the native range and the ENM predicts currently invaded areas as suitable, we speculate that standing genetic variation within the native range might have pre-adapted the species to live in variable environments and consequently facilitated invasions	decrease	Haplotype diversity and nucleotide diversity were highest for populations within the native range.	high	YES	YES	YES	phylogenetic trees based on mitogenome	admixture	positive effect (increased diversity)	We found that the species thereafter diversified throughout South Asia and became invasive due to multiple introductions through Africa and South East Asia.	NO				NO			YES	Ecological niche modelling suggests that precipitation may be important factor in predicting House Crow distribution.	The evidence of positive selection on the ND2 and ND5 genes against a background of purifying selection across the mitogenome in the native range, invasions of the House Crow have been facilitated by standing genetic variation that accumulated due to diversifying selection within the native range.	native/invasive populations	population study	house crow (Corvus splendens)	terrestrial
62	De Kort et al.	2016	Transatlantic invasion routes and adaptive potential in North American populations of the invasive glossy buckthorn, Frangula alnus	ANNALS OF BOTANY	Background and Aims Many invasive species severely threaten native biodiversity and ecosystem functioning. One of the most prominent questions in invasion genetics is how invasive populations can overcome genetic founder effects to establish stable populations after colonization of new habitats. High native genetic diversity and multiple introductions are expected to increase genetic diversity an…	NO						YES	GEA	allele frequency change	reproduction, growth, flowering, response to abiotic stimulus, response to stress	reproduction, growth and development related; stress response	The higher genetic diversity of populations in the urban North American areas, especially for putatively functional SNPs, indicates that these populations may serve as permanent sources of adaptive genetic material for the more rural and genetically impoverished populations in the urban North American areas, especially for putatively functional SNPs, indicates that these populations may serve as …	NO measure		NO measure		NO		NO		no change	Expected heterozigosity and allelic richeness do not differ between the European native Frangula alnus populations and North American invasive populations. North American populations showed less genetic structure than the native European populations. Intra- and intercontinental differentiation of populations were also determined with Fst; Because all North American populations near ports harboure…	high	YES	YES	YES	DAPC	admixture between invasive populations, increased genomic diversity	positive effect (increased diversity)	admixture between invasive urban populations: Multiple introductions through transatlantic trade from a limited number of European port regions to American urban areas led to the establishment of bridgehead populations with high allelic richness and expected heterozygosity, allowing continuous secondary migration to natural areas.	NO				NO			NO		Populations of Frangula alnus established in parcs and urban area have been genetically diverse bridgehead popultions. These bridgehead populations can be eradictaed or controlled to reduce the invasion of this species.	native/invasive populations	population study	glossy buckthorn (Frangula alnus)	terrestrial
63	Du et al.	2021	Global phylogeography and invasion history of the spotted lanternfly revealed by mitochondrial phylogenomics	EVOLUTIONARY APPLICATIONS	Biological invasion has been a serious global threat due to increasing international trade and population movements. Tracking the source and route of invasive species and evaluating the genetic differences in their native regions have great significance for the effective monitoring and management, and further resolving the invasive mechanism. The spotted lanternfly Lycorma delicatula is native to…	NO						NO						NO		NO	No bottleneck: The expansion of Southeast Hills lineage had begun at about 65 ka and East Plain lineage at 6–8 ka. The mean effective population sizes of the other lineages were stable through time.	NO		NO		decrease	For these four sampling countries, populations of China exhibited the highest level of genetic diversity (Hd = 0.9931, π = 0.00687). The introduced populations of South Korea (Hd = 0.916, π = 0.00025) and Japan (Hd = 0.822, π = 0.00021) showed much lower diversity. A single haplotype was detected in the United States with no polymorphic sites. Among all populations, Yangtze riverside populations …	high	YES	YES	YES	FST, divergence (BEAST)	higher diversity of admixed populations	positive effect (increased diversity)		NO				NO			YES	no geographic barriers, favourable environmental conditions, the presence of the host plant, tree-of-heaven		native/invasive populations	population study	spotted lanternfly (Lycorma delicatula)	terestrial
64	Arias et al.	2022	Unveiling biogeographical patterns in the worldwide distributed Ceratitis capitata (medfly) using population genomics and microbiome composition	MOLECULAR ECOLOGY	Invasive species are among the most important, growing threats to food security and agricultural systems. The Mediterranean medfly, Ceratitis capitata, is one of the most damaging representatives of a group of rapidly expanding species in the family Tephritidae, due to their wide host range and high invasiveness potential. Here, we used restriction site-associated DNA sequencing (RADseq) to inves…	NO						NO						NO measure		NO measure		NO		NO		decrease	Overall, the genetic diversity as estimated based on the number of private alleles, nucleotide diversity (π) and expected heterozygosity (HE) was higher for South Africa (native range) than for the other five populations from the introduced range (i.e., SP, GR, GU, BR, AU). The smallest number of private alleles and lowest genetic diversity were identified in Guatemala and Australia. But, signifi…	high	YES	YES	YES	DAPC, STRUCTURE, DIYABC	admixture detected in one cluster, from Brasil	positive effect (increased diversity)	The unique SNP patterns and microbiome features in the Brazilian specimens could point to a direct migration route from Africa with subsequent adaptation of the microbiota to the specific conditions present in Brazil.	NO				NO			NO			native/invasive populations	population study	Mediterranean medfly (Ceratitis capitata)	terestrial
65	Schmidt et al.	2020	Population genomics of two invasive mosquitoes (Aedes aegypti and Aedes albopictus) from the Indo-Pacific	PLOS NEGLECTED TROPICAL DISEASES	Author summary The mosquitoesAe.aegyptiandAe.albopictusare highly invasive and transmit dengue and other arboviruses. This study investigates the genetics of these mosquitoes in the Indo-Pacific region, where 70% of global dengue transmission occurs and where both species have established widespread invasions by hitch-hiking on human transport vessels. We compared patterns of genetic differentiat…	NO						NO						NO measure		NO measure		NO		NO		no change	Comparison made only for A. albopictus, diversity maintained due to intensive multiple introductions and population mixing.	high	YES	YES	YES	DAPC, PCA, FST, IBD tests	admixture, multiple invasion routes, more ancient invasion history of A. aegypti, IBD in A. aegpti but not in A. albopictus	positive effect (increased diversity)	For Ae. aegypti, DAPC partitioned genotypes into three spatial groups representing the Pacific Islands (orange), Australia (cream), and all central and Western populations (purple) (Fig 2i). DAPC of Ae. albopictus (Fig 2ii) showed a very different pattern, with a single cluster (purple) present across the entire sampling range. One other cluster (cream) was found in Indonesia, indicating deep dif…	NO				NO			NO			native/invasive populations	population study	Asian tiger mosquito (Aedes albopictus), the yellow fever mosquito (Aedes aegypti)	terestrial
66	Shen et al.	2021	Associations between population epigenetic differentiation and environmental factors in the exotic weed mile-a-minute (Mikania micrantha)	WEED SCIENCE	Invasive species face new selective pressures and low genetic variation caused by genetic bottlenecks and founder effects when they are introduced into novel environments. Epigenetic variation may help them to cope with these problems. Mile-a-minute (Mikania micrantha Kunth) is a highly invasive exotic weed that has seriously damaged biodiversity and agricultural ecosystems. We first adopted meth…	NO						YES	GEA	directional, selection, purifying selection			20 candidate adaptive epiloci correlated with climate precipitation and temperature and/or soil variables (Mn, Zn, Ni, P, S). Epigenetic diversity was higher than genetic diversity.	NO measure		NO measure		NO		NO		increase	In Mikania micrantha phenotypic leaf plasticity is correlated with methylation-state changes. Genetic variation in this species is lower than epigenetic variation. Epigenetic variation can increase invasiveness of the species.	high	NO	NO	YES	FST, IBD	admixture between populations, higher differentation for adaptive loci, lower for neutral	positive effect (increased diversity)	higher level of admixture for genetic than for epigenetic variation	NO				NO			YES	Minimum temperature of the coldest month and mean temperature of the coldest quarter were identified as decisive factors for M. micrantha distribution.	The correlation between genetic and geographic distance was weaker than those between epigenetic and geographic distance.	invasive populations	population study	weed mile-a-minute (Mikania micrantha)	terrestrial
67	Eyer, Blumenfeld & Vargo	2019	Sexually antagonistic selection promotes genetic divergence between males and females in an ant	PROCEEDINGS OF THE NATIONAL ACADEMY OF SCIENCES OF THE UNITED STATES OF AMERICA	Genetic diversity acts as a reservoir for potential adaptations, yet selection tends to reduce this diversity over generations. However, sexually antagonistic selection (SAS) may promote diversity by selecting different alleles in each sex. SAS arises when an allele is beneficial to one sex but harmful to the other. Usually, the evolution of sex chromosomes allows each sex to independently reach …	NO						YES	sexually antagonistic selection	sexually antagonistic selection, genetic diversity maintained despite bottleneck (in females)			genetic diversity maintained despite bottleneck (in females)	NO measure		NO measure		NO		NO		no information	High heterozygosity in females maintain heterozygosity in invasive population despite bottleneck.	high	NO	NO	NO					NO				NO			NO			invasive populations	population study	tawny ant (Nylanderia fulva)	terrestrial
68	Sherpa et al.	2018	At the Origin of a Worldwide Invasion: Unraveling the Genetic Makeup of the Caribbean Bridgehead Populations of the Dengue Vector Aedes aegypti	GENOME BIOLOGY AND EVOLUTION	Human-driven global environmental changes have considerably increased the risk of biological invasions, especially the spread of human parasites and their vectors. Among exotic species that have major impacts on public health, the dengue fever mosquito Aedes aegypti originating from Africa has spread worldwide during the last three centuries. Although considerable progress has been recently made …	NO						YES	GEA, outlier loci	directional selection	located in (or close to) genes that are involved in transcription regulation, or are known to be potentially involved in insecticide resistance, such as cytochrome P450 or voltage-gated sodium channel genes.	insecticide resistance		joint shaping	Indeed, populations from Guyane present distinct genetic patterns at some loci, which may be due to drift (accentuated by the recent history of insecticide treatments) or to selection by deltamethrin intensive use, but most likely the two factors acting concomitantly. In Martinique, the inhabited islet I ^let Long, 10 km from the main island, is less diversified (with higher specific FST)thanany …	YES	Bottleneck: 1) The genetic diversity in the Caribbean was low (He = 0.14–0.17), as compared with a single African collection from Benin (He = 0.26) and site-frequency spectrum analysis detected an ancient bottleneck dating back ∼300 years ago, supporting a founder event during the introduction of Ae. aegypti. Evidence for a more recent bottleneck may be related to the eradication program undertak…	NO		NO		decrease	Furthermore, the African individuals had a high number of singletons, and the genetic diversity was much lower in all Caribbean populations than in the African one.	low	NO	YES	YES	DAPC, FST, AMPVA, IBD	low level of admixture, but evidence for recurrent invasions, population acts as a bridgehead, but low genetic diversity and limited gene flow	positive effect (increased diversity)		NO				NO			NO			native/invasive populations	population study	the yellow fever mosquito (Aedes aegypti)	terrestrial
69	Shaw et al.	2021	Explaining the worldwide distributions of two highly mobile species:Cakile edentula and Cakile maritima	JOURNAL OF BIOGEOGRAPHY	Aim If we are able to determine the geographic origin of an invasion, as well as its known area of introduction, we can better appreciate the innate environmental tolerance of a species and the strength of selection for adaptation that colonizing populations have undergone. It also enables us to maximize the success of searches for effective biological control agents. We determined the number of …	NO						NO						NO measure		NO measure		NO		NO		no information		no information	YES	YES	NO					YES (from previous study)		cpDNA introgression	cpDNA introgression between C. maritima and C. edentula.; Sequencing of complete chloroplast genomes enabled us to detect more variation than in previous studies, to determine the origins – and thus source climates—of invasive populations and to confirm the existence of past hybridization events (Ohadi et al., 2015).	NO			NO		Invasions of Cakile edentula and maritima have occurred repeatedly into regions that differ in climate to their source regions and from there they have invaded often into further, dissimilar climates	native/invasive populations	population study	Sea-Rockets (Cakile spp.), Brassicaceae	terrestrial
70	Trucchi et al.	2016	Long live the alien: is high genetic diversity a pivotal aspect of crested porcupine (Hystrix cristata) long-lasting and successful invasion?	MOLECULAR ECOLOGY	Studying the evolutionary dynamics of an alien species surviving and continuing to expand after several generations can provide fundamental information on the relevant features of clearly successful invasions. Here, we tackle this task by investigating the dynamics of the genetic diversity in invasive crested porcupine (Hystrix cristata) populations, introduced to Italy about 1500years ago, which…	NO					The long history of fragmentation and isolation of H. cristata in North Africa could have then favoured the purging of several deleterious alleles in the source gene pool.	NO						YES		YES	Bottleneck: The reconstruction of the past demography of the invasive population showed a clear signature of a recent, although mild, bottleneck. According to our result, the coalescent effective population size at introduction corresponded to few hundred individuals, and it was only five times lower than before. The time of the bottleneck is estimated to be within the last 2000 years. Relative e…	NO		NO		moderate decrease	Genetic diversity, measured as expected heterozygosity (He), and inbreeding, measured as individual observed heterozygosity (Ho ind), in the invasive populations are lower than in the natural populations of both H. cristata and H. africaeaustralis from sub-Saharan and South Africa.	high	YES	YES	YES	PCA	no impact	no effect	multiple sources of invasion are mentioned but not measured; very limited admixture	NO				NO			NO		Source populations suffered from inbreeding, but they could have purged deleterious alleles, and individuals from this source population should be less prone to the negative effects of small population size; The calibrated demography showed a decrease in population size starting well before the putative introduction event, and this decrease corresponds to the end of the African Humid Period (AHP)…	native/invasive populations	population study	crested porcupine (Hystrix cristata)	terrestrial
71	Helliwell et al.	2018	Rapid establishment of a flowering cline in Medicago polymorpha after invasion of North America	MOLECULAR ECOLOGY	To establish and spread in a new location, an invasive species must be able to carry out its life cycle in novel environmental conditions. A key trait underlying fitness is the shift from vegetative to reproductive growth through floral development. In this study, we used a common garden experiment and genotyping-by-sequencing to test whether the latitudinal flowering cline of the North American …	YES	GEA	allele frequency change			10 SNPs that sort with clinal variation in flowering time in native range populations	YES	GEA	allele frequency change	All SNPs are located within intronic regions of these genes and so are not predicted to impact amino acid sequence.		There were no significant SNPs in invaded range individuals, and SNPs significant in the native range displayed low diversity in the invaded range	joint shaping	The flowering time cline in an invasive species’ invaded range has formed despite a bottleneck following arrival from a narrow region of the native range.	YES	Bottleneck: Additionally, native range populations have higher genetic diversity than invaded range populations, suggesting that a genetic bottleneck occurred during invasion By combining a common garden study of both native and invaded range plants coupled with reduced-representation genotyping-bysequencing, we show that the flowering time cline in an invasive species’ invaded range has formed d…	NO		NO		decrease	The native range populations have higher genetic diversity than the invasive populations. Invaded range genotypes show a 60% reduction in total gene diversity, as well as a 47% increase in allele fixation. Our study demonstrates that M. polymorpha, a globally widespread invasive weed, has spread across a wide geographical range and established a flowering cline in its invaded range, despite a str…	low	YES	NO	YES	STRUCTURE, adegenet	no admixture, invasive population originate from single cluster in the native range	no effect	single introduction, from the region of Gibraltar	NO				NO			NO		Rapid evolution in flowering time has occurred despite a genetic bottleneck following introduction. This can be a part of strategy used to establish and rapidly spread across wide geographical regions.	native/invasive populations	population study	Medicago polymorpha	terrestrial
72	Skrede et al.	2021	Contrasting demographic histories revealed in two invasive populations of the dry rot fungus Serpula lacrymans	MOLECULAR ECOLOGY	Globalization and international trade have impacted organisms around the world leading to a considerable number of species establishing in new geographic areas. Many organisms have taken advantage of human-made environments, including buildings. One such species is the dry rot fungus Serpula lacrymans, which is the most aggressive wood-decay fungus in indoor environments in temperate regions. Usi…	NO						YES	outlier loci	balancing selection, purifying selection	a predicted gene with a SNF1 protein kinase subunit beta-2/beta-3 Interpro domain; a predicted gene with an oxysterol-binding Interpro domain;	DNA replication		joint shaping	During the establishment of the European population, genetic drift has probably been more important for shaping the genetic diversity than selection, resulting in a genetically depauperate population with reduced potential for adaptive evolution.	YES	Bottleneck: The European population went through a strong bottleneck about 250 generations ago (confidence interval 198–650), and Fastsimcoal2 analyses indicate that only six haplotypes were involved (confidence interval: 4.18–19.40). Japanese population experienced a population size reduction considerably earlier than the European population, and in the same time period as the ancestral populati…	NO		NO		no information	Previous population genetic studies based on microsatellites showed that the genetic diversity of the European population is very low, suggesting that a few individuals established through a founder event. The European population's genetic diversity (π = 0.00028, number of SNPs =18,982) was lower than the Japanese population's (π = 0.00235, number of SNPs =231,952) (both invasive) Both population…	low	NO	NO	YES	ADMIXTURE, PCA, f3 statistic	no impact	no effect	One of the two studied individuals from New Zealand is admixed between European and Japanese populations (both invasive), possibly resulting in more aggressive poopulations, but the effect is unknown.	NO				NO			NO		Additionally they tested wood decay efficiency; All strains decayed spruce fastest, followed by fir and then pine. For pine there was higher variation in the decay rates among the strains, but the differences among populations were not significant	invasive populations	population study	dry rot fungus (Serpula lacrymans)	terrestrial
73	Yin et al.	2021	Rapid genetic adaptation to recently colonized environments is driven by genes underlying life history traits	BMC GENOMICS	Background Uncovering the mechanisms underlying rapid genetic adaptation can provide insight into adaptive evolution and shed light on conservation, invasive species control, and natural resource management. However, it can be difficult to experimentally explore rapid adaptation due to the challenges associated with propagating and maintaining species in captive environments for long periods of t…	NO						YES	outlier loci	directional selection, parallel selection	GHR (growth hormone receptor) was identified as an outlier in the comparison between Lake Michigan and Connecticut River. GHR encodes a transmembrane growth hormone receptor. Additionally, selection at the outlier genes, PGR, STARD10, and TTC25, could explain the lower fecundity observed in Lake Michigan sea lamprey since these genes are known to affect ovulation and sperm production and quality .	metabolism-related; reproduction, growth and development related	For all eight of these outlier genes, both FST and nucleotide diversity between populations increased while nucleotide diversity within populations decreased at outlier SNPs, further suggesting that genetic differentiation at these genes are driven by local adaptation. Together, these candidate genes may underlie a novel life history strategy that optimizes the classic tradeoff between growth and…	joint shaping	Nevertheless, the two entirely-freshwater populations (invasive) have likely experienced moderate levels of genetic drift, either via founder effects or higher variance in reproductive success, given the observation that mean FST was highest between these two populations.	YES	Bottleneck: The reduction in genome-wide levels of genetic diversity in Lake Michigan and Lake Champlain are likely to be a result of founder effects; only a small number of sea lamprey may have been able to successfully colonize these environments. / We observed a 14 and 24% reduction in genetic diversity in Lake Michigan and Lake Champlain populations, respectively, compared to individuals from…	NO		YES	SGV: Sea lamprey have very large effective population sizes, so we suggest that, at genes related to these changes, selection is most likely to have acted on the standing genetic variation already present within the population and did not depend on de novo mutations.	moderate decrease	Mean observed heterozygosity (Ho) across the genome was 0.261 for Connecticut River, 0.225 for Lake Michigan, and 0.200 for Lake Champlain. Using a randomization test (see Methods for details on the randomization test), mean heterozygosity across each chromosome was significantly different among three populations, with the highest genetic diversity in the Connecticut River population and the lowe…	high	NO	NO	YES	STRUCTURE, FST	no admixture	no effect		YES	STRUCTURE/ Fst	no introgression detected	populations in invasive range show lower degree of diversity than native	YES	gene expression changes	However, both growth hormone and glycogen metabolism have been shown to be related to seawater adaptation, suggesting that GHR and PYGL may also play a role in the successful colonization of freshwater environments. Our inability to uncover a clearer genetic signal related to sea lamprey’s adaptation to freshwater environments could be due to a lack of power (e.g., sample sizes). Alternatively, s…	NO			native/invasive populations	population study	sea lamprey (Petromyzon marinus)	marine/freshwater
74	Rispe et al.	2020	The genome sequence of the grape phylloxera provides insights into the evolution, adaptation, and invasion routes of an iconic pest	BMC BIOLOGY	Background Although native to North America, the invasion of the aphid-like grape phylloxeraDaktulosphaira vitifoliaeacross the globe altered the course of grape cultivation. For the past 150 years, viticulture relied on grafting-resistant North AmericanVitisspecies as rootstocks, thereby limiting genetic stocks tolerant to other stressors such as pathogens and climate change. Limited understandi…	NO						NO						NO measure		NO		NO		NO		no information		no information	YES	NO	YES	diyABC	no admixture, relatively low diversity, singe introduction from Norh America to France, french population serving as a bridgehead to Europe and rest of the world	no effect		NO				YES	gene family expansion	enrichment in effector genes related to feeding	NO			native/invasive populations; genome study	population study	grape phylloxera (Daktulosphaira vitifoliae)	terrestrial
75	Selechnik et al.	2019	Increased Adaptive Variation Despite Reduced Overall Genetic Diversity in a Rapidly Adapting Invader	FRONTIERS IN GENETICS	Invasive species often evolve rapidly following introduction despite genetic bottlenecks that may result from small numbers of founders; however, some invasions may not fit this genetic paradox. The invasive cane toad (Rhinella marina) displays high phenotypic variation across its introduced Australian range. Here, we used three genome-wide datasets to characterize their population structure and …	NO						YES	outlier loci	directional selection	cell signaling and immune function, visual and renal function, metabolism and thermal tolerance	environmental-related	Adaptation to differentiated climate condition.	joint shaping	Our analyses show evidence of a reduction in genetic diversity from native to invasive populations across all loci. We also predicted strong divergence between native range and invasive populations resulting from genetic drift, selection, and spatial sorting. However, the presence of isolation by distance across all loci also supports gradual genetic drift across invasion phases; that this relati…	YES	Bottleneck: We did identify a reduction in overall genetic diversity, both in allelic richness and evenness.	NO		NO		decrease	DECREASE/INCREASE Although we find an overall reduction in genetic diversity following introduction, we do not see this reduction in loci putatively under selection, suggesting that genetic diversity may have been maintained at ecologically relevant traits, or that mutation rates were high enough to maintain adaptive potential. Diversity statistics from spleen data suggest that the native range p…	high	YES	YES	yes	STRUCTURE	first admixture of populations from different introductions, then divergence	positive effect (increased diversity)		NO				NO			NO		We do not see this reduction in loci putatively under selection, suggesting that genetic diversity may have been maintained at ecologically relevant traits, or that mutation rates were high enough to maintain adaptive potential	native/invasive populations	population study	cane toad (Rhinella marina)	terrestrial
76	Lee & Son	2022	Genetic diversity pattern reveals the primary determinant of burcucumber (Sicyos angulatus L.) invasion in Korea	FRONTIERS IN PLANT SCIENCE	Biological invasion is a complex process associated with propagule pressure, dispersal ability, environmental constraints, and human interventions, which leave genetic signatures. The population genetics of an invasive species thus provides invaluable insights into the patterns of invasion. Burcucumber, one of the most detrimental weeds for soybean production in US, has recently colonized Korea a…	NO						NO						YES		YES	Bottleneck: Based on the sign and Wilcoxon’s rank tests, most populations sampled in our research experienced recent population bottlenecks. In five populations (YT, GF, GJ, DH, and YD), the P values were high (P > 0.05) showing that the populations are likely in the equilibrium state of population demography. However, among the five populations, three populations showed a significant allele freq…	NO		NO		decrease	The lower genetic diversity resulted from the founder effect. considering the recent population bottlenecks observed from most populations examined in South Korea, the low genetic diversity likely resulted from the founder effect that is commonly expected for a colonizing species. Most populations investigated in the study harbored rather low genetic diversity. The genetic diversity observed in o…	low	YES	YES	YES	Bayesian method, PCoA, fastStructure, FST	admixture: multiple introductions from divergent populations probably introduced enough diversity	positive effect (increased diversity)		NO				NO			NO		The repeated introductions from genetically divergent sources might have driven the weak environmental effects. The species distribution model (SDM) with 19 climatic variables was used. Despite the strong bottleneck the invasion was successful because of multiple introduction events.	invasive populations	population study	burcucumber (Sicyos angulatus)	terrestrial
77	VanWallendael, Alvarez & Franks	2021	Patterns of population genomic diversity in the invasive Japanese knotweed species complex	AMERICAN JOURNAL OF BOTANY	PREMISE Invasive species are expected to undergo a reduction in genetic diversity due to founder effects, which should limit their ability to adapt to new habitats. Still, many invasive species achieve widespread distributions and dense populations. This paradox of invasions could potentially be overcome through multiple introductions or hybridization, both of which increase genetic diversity. We…	NO						NO						NO		YES/NO	Bottleneck: All genetic diversity measures indicated lack or weak bottleneck.	NO		NO		increase	Genetic diversity was highest in Reynoutria sachalinensis and R. xbohemica than in R. japonica with regard to heterozygosity. Polymorphic loci was greatest in the hybrid and lower for both parent species.The largest number of private SNPs were in R. sachalinensis, the lowest one in R. xbohemica. The nucleotide diversity was also highest for R. sachalinesis and the lowest one for R. japonica. Ther…	high	NO	NO	NO (but introgression is present)					YES	ADMIXTURE, PCoA, alignment-free k-mer hashing analysis	introgression: the presence of three species complex with the production of hybrids	genomic diversity maintained despite the clonality of the species	NO			NO			invasive populations	population study	Japanese knotweed (Reynoutria japonica)	terrestrial
78	Yoshida et al.	2016	Whole-genome sequencing reveals small genomic regions of introgression in an introduced crater lake population of threespine stickleback	ECOLOGY AND EVOLUTION	Invasive species pose a major threat to biological diversity. Although introduced populations often experience population bottlenecks, some invasive species are thought to be originated from hybridization between multiple populations or species, which can contribute to the maintenance of high genetic diversity. Recent advances in genome sequencing enable us to trace the evolutionary history of in…	NO						YES	selective sweep	introgression, selective sweeps	skeletal development	immune-related; reproduction, growth and development related	Diversity is low in introduced range as in native range except for two genomic regions. These regions likely originated due to hybridization. Several data are consistent with the hypothesis that the introgression was adaptive. The possibility of selective sweep at the introgression site.	NO	No reduction in genetic diversity.	NO	No bottleneck: These data suggest that the Lake Towada population did not experience a severe reduction in genetic diversity when it was introduced to Lake Towada but rather that genetic diversity was low in the Aisaka Pond source population.	NO		NO		no change	Average herozygosity lower in introduced Tawada lake compared to sea populations, probably diveristy was already low in Aisaka pond that was the source of invasion.	low	YES	YES	NO (but introgression is present)				overal low diversity, but introgression from other species, genome-wide scan found short introgressed parts of the genome	YES	LD analysis; Introgression from other species, genome-wide scan found short introgressed parts of the genome	short introgressed parts of the genome		NO			NO		Introduced populations have runs of heterozygosity resulting from introgression	native/invasive populations	population study	threespine stickleback (Gasterosteus aculeatus)	freshwater
79	Martin et al.	2016	The population genomic basis of geographic differentiation in North American common ragweed (Ambrosia artemisiifolia L.)	ECOLOGY AND EVOLUTION	Common ragweed (Ambrosia artemisiifolia L.) is an invasive, wind-pollinated plant nearly ubiquitous in disturbed sites in its eastern North American native range and present across growing portions of Europe, Africa, Asia, and Australia. Phenotypic divergence between European and native-range populations has been described as rapid evolution. However, a recent study demonstrated major human-media…	YES	outlier loci	directional selection	defense response, metabolism of glucosinolates and terpenoids, regulation of growth and development	immune-related; reproduction, growth and development related	In agreement, our analysis of SNPs associated with extreme geographic genetic variation identified transcripts involved in diverse processes, especially metabolism of glucosinolates and terpenoids, defense response, and regulation of growth and development, implying that genetic differentiation in genes related to these pathways partly underlie geographic variation between A. artemisiifolia popul…	NO						NO measure		NO measure		NO		NO		no information	PCA, EIGENSOFTADMIXTURE, PLINK to test linkage disequilibrium; SNPs were collected only in the native range of Ambrosia artemisiifolia. At least two genetic clusters exist in the native range, and further genetic differentiation makes it possible to identify up to 5 clusters. Genetic differentiation in genes related to defense response, regulation of growth and development partly underlie geograp…	no information	YES	YES	NO (but admixture in the native range)	PCA, EIGENSOFTADMIXTURE	admixture in the native range	positive effect (increased diversity)	highly admixed species	NO				NO			NO		Environmental selection (local adaptation) on genes within pathways involved in responses to stress and defence factors may have been a major determinant of geographic genetic variation in present-day populations. Major findings are that at least two major genetic clusters exist in the native range, and further genetic differentiation makes it possible to identify up to five clusters.	native populations	population study	common ragweed (Ambrosia artemisiifolia)	terrestrial
80	Vavassori et al.	2022	Multiple introductions and overwintering shape the progressive invasion of Aedes albopictus beyond the Alps	ECOLOGY AND EVOLUTION	Aedes albopictus originates from Southeast Asia and is considered one of the most invasive species globally. This mosquito is a nuisance and a disease vector of significant public health relevance. In Europe, Ae. albopictus is firmly established and widespread south of the Alps, a mountain range that forms a formidable biogeographic barrier to many organisms. Recent reports of Ae. albopictus nort…	NO						NO						NO		NO	No bottleneck: The high genetic variability of the mosquito populations across the Alps suggests multiple re-introductions from different sources. The frequent re-introductions of specimens from multiple sources are the likely cause of the high level of admixture found in our data, which is also contributing to maintain high genetic variation within local populations.	NO		NO		decrease	Decrease in comparison with Asian (native) populations, but relatively high due to population mixing, in recently established population in Switzerland as high as in Italy (established 25 years earlier).	high	YES	YES	YES	DAPC, PCA, FST, IBD tests	high level of admixture between populations in Switzerland, multiple recurrent invasions form Italy	positive effect (increased diversity)		NO				NO			NO			native/invasive populations	population study	Asian tiger mosquito (Aedes albopictus)	terrestrial
81	Ye et al.	2021	The rapid, mass invasion of New Zealand by North American Daphnia pulex	LIMNOLOGY AND OCEANOGRAPHY	Nonindigenous members of the Daphnia pulex complex have been found in many lakes in New Zealand (NZ) in the past 20 years, suggesting a recent invasion. However, very little is known about the precise phylogenetic origin of invasive Daphnia, whether each lake is invaded by a single clone or multiple clones, the lineage of the invasive clones, and whether they are obligately asexual clones. Furthe…	NO						NO						NO measure		YES	Bottleneck: Invasion of a single clone.	NO		NO		no information		no information	YES	NO	YES	Measured number of biallelic sites to confirm that each population is a single clone	no admixture	no effect	each lake turned out to be inhabited by a single Daphnia clone, no diversity	NO				NO			NO			invasive populations	population study	Daphnia pulex	freshwater
82	Norgaard et al.	2017	Population genomics of the raccoon dog (Nyctereutes procyonoides) in Denmark: insights into invasion history and population development	BIOLOGICAL INVASIONS	The raccoon dog (Nyctereutes procyonoides) has a wide distribution in Europe and is a prominent example of a highly adaptable alien species. It has been recorded sporadically in Denmark since 1980 but observations since 2008 suggested that the species had established a free-ranging, self-sustaining population. To elucidate the origin and genetic patterns of Danish raccoon dogs, we studied the pop…	NO						NO						NO		NO	No bottleneck: Based on genetic structure, the authors suggested that the “European” raccoon dog population had experienced a two-step establishment process; first a reduction in genetic variation due to a population bottleneck, and second an increase in genetic diversity by secondary admixture with individuals from multiple native-range sources.	NO		NO		no information		no information	YES	YES	YES	FST, DAPC, PCA, ADMIXTURE	high level of admixture, increased genomic diversity	positive effect (increased diversity)	population was founded by escapees, followed by admixture with individuals from several migration waves;high degree of secondary admixture with different source populations	NO				NO			NO			invasive populations	population study	raccoon dog (Nyctereutes procyonoides)	terrestrial
83	Puckett et al.	2016	Global population divergence and admixture of the brown rat (Rattus norvegicus)	PROCEEDINGS OF THE ROYAL SOCIETY B-BIOLOGICAL SCIENCES	Native to China and Mongolia, the brown rat (Rattus norvegicus) nowenjoys a worldwide distribution. While black rats and the house mouse tracked the regional development of human agricultural settlements, brown rats did not appear in Europe until the 1500s, suggesting their range expansion was a response to relatively recent increases in global trade. We inferred the global phylogeography of brow…	NO						NO						YES		YES	Bottleneck: Given evidence for an early southward expansion, we hypothesize that the founding of SE Asia was accompanied by a weak bottleneck resulting in relatively low loss of genetic diversity.	NO		NO		moderate decrease	A southward range expansion into SE Asia was supported by the population tree topology, higher heterozygosity, low nuclear FST with China (native) and elevated co-ancestry coefficients between populations in SE Asia, China (native) and Russia. Given evidence for an early southward expansion, we hypothesize that the founding of SE Asia was accompanied by a weak bottleneck resulting in relatively l…	high	YES	YES	YES	FST, PCA, FINESTRUCTURE, ADMIXTURE	no impact	no effect	multiple sources of invasion are mentioned but not measured	NO				NO			NO			native/invasive populations	population study	brown rat (Rattus norvegicus)	terrestrial
84	Popovic et al.	2021	Pre-introduction introgression contributes to parallel differentiation and contrasting hybridization outcomes between invasive and native marine mussels	JOURNAL OF EVOLUTIONARY BIOLOGY	Non-native species experience novel selection pressures in introduced environments and may interbreed with native lineages. Species introductions therefore provide opportunities to investigate repeated patterns of adaptation and introgression across replicated contact zones. Here, we investigate genetic parallelism between multiple introduced populations of the invasive marine mussel, Mytilus gal…	NO						YES	outlier loci	balancing selection			Considering all populations, we observed a lower density of polymorphic sites within lncRNAs (0.00397) compared with the full data set (0.00453), although mean densities were not significantly different (Welch approximation t test, p = .07). There were no consistent differences between data sets in within-population observed or expected heterozygosity and allelic richness that would suggest impac…	joint shaping	However, given the small number of genotyped individuals in this study, we cannot make strong claims regarding introgression rates at individual loci. Sampling variance and genetic drift may lead to spurious allele frequency deviations, especially for loci where divergence between hybridizing species is low. Likewise, genetic drift at individual loci may obscure parallel trends if only a few gene…	NO	No bottleneck: All populations displayed similar levels of observed heterozygosity, suggesting no reductions in genetic diversity compared with native populations that would indicate large bottleneck effects.	NO		YES	SGV: Similarly, low genetic structure between native and introduced populations that is maintained by high standing genetic diversity and possibly ongoing propagule pressure precluded our ability to rule out the possibility that shared colonization histories (stepping-stone introduction routes) have led to parallelism at some loci.	no change		high	YES	NO	YES	FST, PCA, ADMIXTURE	no impact	no effect	there were multiple invasions per invaded area, but there was no admixture between invasive populations; maxFST distributions of shared loci between introduced and native populations were skewed towards low values, with few loci being highly differentiated between populations.	YES	Fst, PCA, ADMIXTURE	no introgression detected	In Australia the invasive species introgressed with native; in California no introgression with a different native	NO			NO			native/invasive populations	population study	marine mussel (Mytilus galloprovincialis)	marine
85	Burrell et al.	2015	Exploring origins, invasion history and genetic diversity of Imperata cylindrica (L.) P. Beauv. (Cogongrass) in the United States using genotyping by sequencing	MOLECULAR ECOLOGY	Imperata cylindrica (Cogongrass, Speargrass) is a diploid C4 grass that is a noxious weed in 73 countries and constitutes a significant threat to global biodiversity and sustainable agriculture. We used a cost-effective genotyping-by-sequencing (GBS) approach to identify the reproductive system, genetic diversity and geographic origins of invasions in the south-eastern United States. In this work…	NO						NO						NO		YES	No bottleneck: In this study, values for GIS were similar in putative source locations in Japan (−0.421, −0.826) and Brazil (−0.496) to what was found after invasion of the United States. Thus, no signatures of presumed bottlenecks were discernable as differences in Ho.	NO		YES (only suggestion)	de novo: clonal species; strong genetic evidence that cogongrass is highly clonal and has limited genetic diversity in its suspected ranges of origin; Excess in Ho in all demes supports a hypothesis in which reproduction in cogongrass is highly asexual. Much of the observed genetic diversity among individuals within a purported clonal lineage may be due to the accumulation of somatic mutations ov…	increase	Strong genetic evidence that cogongrass is highly clonal and has limited genetic diversity in its suspected ranges of origin; GENODIVE used for calculating population-genetic statistics: measures of clonal diversity showed that all had a Nei’s genetic diversity (div) of 1.0, suggesting that a single clone was present within each population; genotypic evenness (eve) in all populations was 1.0, and…	high	YES	YES	NO	Genodive (broadly applicable to both diploid and polyploid species as well as clonal and sexual species) software: principal coordinates analysis (PCoA); genetic distances (stacked frequency distribution of pairwise genetic distances between samples of mixed infestation)	no hybridisation/admixture found between the lineages: no positive evidence for interclonal hybrids	no effect	occurs on every continent except Antarctica, and its geographical centre of origin and ‘native range’ are unknown; multiple invasive clonal lineages of cogongrass have been introduced into the United States, but GIS values were similar in putative source locations in Japan and Brazil to what was found after invasion of the United States; such excess of observed heterozygotes (negative values for …	NO				NO			NO			invasive populations	population study	Imperata cylindrica	terrestrial
86	Bergland et al.	2016	Secondary contact and local adaptation contribute to genome-wide patterns of clinal variation in Drosophila melanogaster	MOLECULAR ECOLOGY	Populations arrayed along broad latitudinal gradients often show patterns of clinal variation in phenotype and genotype. Such population differentiation can be generated and maintained by both historical demographic events and local adaptation. These evolutionary forces are not mutually exclusive and can in some cases produce nearly identical patterns of genetic differentiation among populations.…	NO						YES	outlier loci	parallel selection				joint shaping		YES	Bottleneck: In general, non-African populations of D. melanogaster show a reduction in diversity coupled with an excess of rare variants. This genome-wide pattern is consistent with a population bottleneck during colonization followed by population expansion.	NO		NO		no information	Study refers only to secondary contact between invasive population and parallel selection in them.	no information	YES	YES	YES	FST, f3 and D statistics, treemix	admixture: American and Australian populations come from previous admixture between African and European	positive effect (increased diversity)		NO				NO			NO			native/invasive populations	population study	Drosophila melanogaster	terrestrial
87	Barker et al.	2017	Population genomic analyses reveal a history of range expansion and trait evolution across the native and invaded range of yellow starthistle (Centaurea solstitialis)	MOLECULAR ECOLOGY	Identifying sources of genetic variation and reconstructing invasion routes for non-native introduced species is central to understanding the circumstances under which they may evolve increased invasiveness. In this study, we used genome-wide single nucleotide polymorphisms to study the colonization history of Centaurea solstitialis in its native range in Eurasia and invasions into the Americas. …	NO						NO						YES		YES	Bottleneck: in Chilean populations followed by their divergence from western European populations, and a second relatively recent bottleneck in Californian populations followed by their divergence from Chilean populations; both bottlenecks were inferred to be weak, with effective population sizes similar to that of western Europe (thousands of individuals) before population expansion in each of t…	NO		NO		no change	Proportion of variable loci (P), observed heterozygosity (HO) and nucleotide diversity (p) within each region was calculated using ARLEQUIN 3.5; number of private alleles, mean allelic richness (NAR) and mean private allelic richness (NPAR) in each region inferred with HP-RARE version 1.0: In general, genomic diversity of the core lineage of YST was similar across regions in the native and introd…	high	YES	YES	YES	DAPC, STRUCTURE, BAPS	admixture occurred between eastern European and Asian populations after their divergence from one another, creating a lineage that gave rise to populations in western Europe (native expansion event);	positive effect (increased diversity)	Individuals from the southern Apennine and Balkan Peninsulas (Italy, southern Greece and Crete) were clearly separated from all other native and introduced individuals; eastern Europe and Californian populations were differentiated from other populations, and there was clear overlap between South America and the Pacific Northwest populations with those of western Europe and Asia	NO				NO			NO			native/invasive populations	population study	Centaurea solstitialis	terrestrial
88	Yang et al.	2017	The emergence of the hyperinvasive vine, Mikania micrantha (Asteraceae), via admixture and founder events inferred from population transcriptomics	MOLECULAR ECOLOGY	Biological invasions that involve well-documented rapid adaptations to new environments provide unequalled opportunities for testing evolutionary hypotheses. Mikania micrantha Kunth (Asteraceae), a perennial herbaceous vine native to tropical Central and South America, successfully invaded tropical Asia in the early 20th century. It is regarded as one of the most aggressive weeds in the world. To…	NO						YES	genes upregulated	upregulation of specific genes	response to reactive oxygen species, hydrogen peroxide, endoplasmic reticulum stress, high light intensity	stress response		joint shaping	One possible explanation would be that these invasive populations had the same genetic origin, but small founder populations at the initial stage of invasion as well as subsequent strong random drift within populations led to considerable genetic differentiation. The observed proportions of fixed difference (M1M2) and the private polymorphisms in Costa Rica (PM) were both too high compared with m…	YES	Bottleneck: Computer simulation results strongly supported the ‘admixture and a founder-event’ scenario.	NO		YES	SGV: Genetic diversity measured by either the proportion of polymorphic loci or Ho was high in the native Costa Rican population, and was at a similar level among most invasive populations. The Philippines population had an unusually low diversity level and the Haikou population showed a significant heterozygote excess	no change	Genetic diversity measured by either the proportion of polymorphic loci or Ho was high in the native Costa Rican population, and was at a similar level among most invasive populations. The native population from Costa Rica is more polymorphic than the invasive population from Guangdong; consistent with nucleotide diversity comparison results, the number of private polymorphic sites in the Costa R…	high	YES	YES	YES	STRUCTURE, ABC	admixture: invasive populations from Guangzhou, Shenzhen, Yulin, Gaoxiong, Bali, West Java and Kerala harbour a considerable proportion of individuals with mixed ancestry, possibly resulting from historical or current admixture events	positive effect (increased diversity)	admixture with a founder-event (bottleneck) scenario: small number of founders of historical invasive population (60), while effective population size of native population: 92k	NO				NO			NO			native/invasive populations	population study	weed mile-a-minute (Mikania micrantha)	terrestrial
89	Dennenmoser et al.	2017	Copy number increases of transposable elements and protein-coding genes in an invasive fish of hybrid origin	MOLECULAR ECOLOGY	Evolutionary dynamics of structural genetic variation in lineages of hybrid origin is not well explored, although structural mutations may increase in controlled hybrid crosses. We therefore tested whether structural variants accumulate in a fish of recent hybrid origin, invasive Cottus, relative to both parental species Cottus rhenanus and Cottus perifretum. Copy-number variation in exons of 10,…	NO						NO						NO measure		NO		NO		YES	de novo: copy number variation	increase	Increased number of repetitive fragments (CNV) in invasive species.	high	YES	NO	NO					YES	CNV; Invasive species is a hybrid of two paternal species	invasive species is a hybrid of two paternal species		YES	copy number variation, increased TE content		NO			genome study	genome/transcriptome study	Cottus rhenanus x Cottus perifretum	freshwater
90	Dennenmoser et al.	2019	Genome-wide patterns of transposon proliferation in an evolutionary young hybrid fish	MOLECULAR ECOLOGY	Hybridization can induce transposons to jump into new genomic positions, which may result in their accumulation across the genome. Alternatively, transposon copy numbers may increase through nonallelic (ectopic) homologous recombination in highly repetitive regions of the genome. The relative contribution of transposition bursts versus recombination-based mechanisms to evolutionary processes rema…	NO						NO						NO measure		NO		NO		NO		increase	Transposon copy numbers increased in the hybrid lineage.	high	NO	NO	NO					YES	Wilcoxon rank-sum tests	Difficult to assess the evolutionary impact of transposons as they increase in copy numbers in those regions of the genome that remain the most difficult to analyse.	Transposon copy numbers in the hybrid lineage increased in 120 (15.9%) out of 757 transposons studied here. The copy number increased on average by 69% (range: 10%–197%). Given the age of the hybrid lineage, this suggests that they have proliferated within a few hundred generations since admixture began. However, frequency spectra of transposon insertions revealed no increase in novel and rare in…	YES	increased TE content		NO			genome study	genome/transcriptome study	Cottus rhenanus x Cottus perifretum	freshwater
91	Rosinger et al.	2021	The tip of the iceberg: Genome wide marker analysis reveals hidden hybridization during invasion	MOLECULAR ECOLOGY	Biological invasions are accelerating, and invasive species can have large economic impacts as well as severe consequences for biodiversity. During invasions, species can interact, potentially resulting in hybridization. Here, we examined two Cakile species, C. edentula and C. maritima (Brassicaceae), that co-occur and may hybridize during range expansion in separate regions of the globe. Cakile …	NO						NO						NO		YES	Bottleneck in some populations: However, these populations were genetically distinct suggesting the possibility of an unknown source for this invasion, or the impact of an invasion bottleneck. Cakile edentula and C. maritima in western North America showed, as in Australia, no reduction of HO and AR, which may reflect the impacts of undetected hybridization, large founding populations, or multipl…	YES	Only suggestion: A greater fixation rate of weakly deleterious alleles is predicted in the C. edentula due to its higher level of inbreeding, and indeed, the low levels of genetic variability in this species relative to C. maritima support a lower effective population size in this species. Selection against a higher genetic load originating from C. edentula in hybrids should more rapidly lead to …	YES	SGV: population statistics revealed that in their native ranges, C. edentula, the self-compatible species, has considerably less HO than C. maritima and the hybrids of the two species. AR was significantly reduced in C. edentula in comparison to C. maritima, the largely self-incompatible species; in the introduced ranges, no clear reduction of HO or AR was observed in either of the species; hybri…	no change	(HO) and allelic richness (AR) with the diveRsity package: in their native ranges, C. edentula, the self-compatible species, has considerably less HO than C. maritima and the hybrids of the two species. AR was significantly reduced in C. edentula in comparison to C. maritima, the largely self-incompatible species. In the introduced ranges, no clear reduction of HO or AR was observed in either of …	high	YES	YES	YES	PCA, ADMIXTURE, Splitstree analysis	admixture: studied two species that interact, Cakile edentula (self-compatible) that invaded each location first, while C. maritima (self-incompatible) established later, apparently replacing the former; Cakile edentula, native to eastern North America, invaded each location first, while Cakile maritima, native to Europe and northern Africa, arrived later; evidence for hybridization in western No…	positive effect (increased diversity)	C. edentula in Australia originated from one region of eastern North America while in western North America it is probably from multiple sources. Cakile maritima in Australia is derived from at least two different parts of Europe while the introduction in western North America is from one	YES	FST	introgression: higher genetic differentiation	Within the introduced ranges the pairwise FST between the two species was similar to the comparison of the native ranges; hybrids identified in the introduced ranges showed higher genetic differentiation from C. edentula than from C. maritima; identification of advanced generation backcrosses to C. maritima means that portions of the C. edentula genome have been retained in a largely C. maritima …	NO			NO			native/invasive populations	population study	Cakile edentula, C. maritima	terrestrial
92	Lee et al.	2019	Genome-wide divergence among invasive populations of Aedes aegypti in California	BMC GENOMICS	BackgroundIn the summer of 2013, Aedes aegypti Linnaeus was first detected in three cities in central California (Clovis, Madera and Menlo Park). It has now been detected in multiple locations in central and southern CA as far south as San Diego and Imperial Counties. A number of published reports suggest that CA populations have been established from multiple independent introductions.ResultsHer…	NO						YES	FST	allele frequency change				NO measure		NO		NO		NO		no information	Only invasive populations studied. The high genetic diversity in fish from the Port of Gothenburg, only marginally lower than in other regions, suggests the population has experienced little-to-no founder effects, as previously seen in other introductions	high	YES	YES	YES	PCA	admixture of divergent populations	positive effect (increased diversity)		NO				NO			NO			invasive populations	population study	the yellow fever mosquito (Aedes aegypti)	terrestrial
93	Pearce et al.	2017	Genomic innovations, transcriptional plasticity and gene loss underlying the evolution and divergence of two highly polyphagous and invasive Helicoverpa pest species	BMC BIOLOGY	Background: Helicoverpa armigera and Helicoverpa zea are major caterpillar pests of Old and New World agriculture, respectively. Both, particularly H. armigera, are extremely polyphagous, and H. armigera has developed resistance to many insecticides. Here we use comparative genomics, transcriptomics and resequencing to elucidate the genetic basis for their properties as pests. Results: We find th…	NO						NO						NO measure		NO		NO		NO		no information	Not mentioned, genome/transcriptome study	high	NO	NO	NO					NO				YES	expansion of gene families, differential expression		YES	extreme polyphage and insecticide resistance, but this is confirmed in genomic analyses		genome/transcriptome study	genome/transcriptome study	Helicoverpa armigera, H. zea	terrestrial
94	Elfekih et al.	2018	Genome-wide analyses of the Bemisia tabaci species complex reveal contrasting patterns of admixture and complex demographic histories	PLOS ONE	Once considered a single species, the whitefly, Bemisia tabaci, is a complex of numerous morphologically indistinguishable species. Within the last three decades, two of its members (MED and MEAM1) have become some of the world's most damaging agricultural pests invading countries across Europe, Africa, Asia and the Americas and affecting a vast range of agriculturally important food and fiber cr…	NO						NO						NO measure		NO		NO		NO		no information	Study refers only to introgression.	high	NO	NO	NO					YES	ABBA-BABA introgression between species (members of a clade)	increased genomic diversity; The analysis of D-statistic values shows strong signals of introgression between MEAM1 and IO which is consistent with the ADMIXTURE analysis (Fig 2D). The D-statistic test also provides evidence that there is also introgression between MED and IO.	The whitefly, Bemisia tabaci, is a complex of numerous morphologically indistinguishable species	NO			NO			native/invasive populations	population study	whitefly (Bemisia tabaci)	terrestrial
95	Hernandez et al.	2021	Genomic Evidence for Rare Hybridization and Large Demographic Changes in the Evolutionary Histories of Four North American Dove Species	ANIMALS	Simple Summary Range expansions of invasive species continue to increase due to the direct or indirect influences of humans on global habitats. Understanding how these introductions and invasions increase the potential for interaction and hybridization between colonists and closely related native species is therefore increasingly important. We examine the evolutionary histories and signatures of …	NO						NO						NO measure		YES	Bottleneck and population mixing: One of these has been lost in the Clovis populations, possibly by a founder effect. Genome-wide comparisons indicate extensive differentiation between genetic clusters. Our observations support recent introductions of Ae. aegypti into California from multiple, genetically diverged source populations.	NO		NO		no information	Comparison made between native and invasive populations of different species, not within a invasive/native populations of the same; Nucleotide diversity differed among species and between marker types. Whereas Mourning Dove showed a two- and three-fold higher nucleotide diversity at ddRAD-seq Z-sex and autosomal chromosomes, respectively, Eurasian Collared-Doves had three to four-fold higher calc…	high	NO	NO	NO (but ancestral introgression between species)					YES	PCA, ADMIXTURE, fineRADstructure	minor effect: ancestral introgression between species	Despite the present extensive geographic overlap of these four large doves in North America, hybridization is rare and unlikely to lead to significant gene flow between these four species; presence of six putative contemporary late-stage hybrids among the 182 sampled individuals	NO			NO			invasive populations; native/invasive species	population study	Eurasian collared-dove (Streptopelia decaocto), rock pigeon (Columba livia domesticus), mourning dove (Zenaida macroura), white-winged dove (Zenaida asiatica)	terrestrial
96	Green et al.	2021	Ancestral Sperm Ecotypes Reveal Multiple Invasions of a Non-Native Fish in Northern Europe	CELLS	For externally fertilising organisms in the aquatic environment, the abiotic fertilisation medium can be a strong selecting force. Among bony fishes, sperm are adapted to function in a narrow salinity range. A notable exception is the family Gobiidae, where several species reproduce across a wide salinity range. The family also contains several wide-spread invasive species. To better understand h…	NO						NO						YES		YES	Bottleneck: Our current study shows that individuals from Mariehamn had comparatively low allelic richness and few polymorphic sites, suggesting a recent bottleneck or a founder event by a small number of individuals. The proposed lack of adaptation at this site could be further impeded due to limited genetic variation. Comparing sperm traits of these populations today could show if sperm velocit…	NO		NO		no change	The fish from the ancestral sites showed strong contrasts in genetic diversity, with fish from Sozopol in the Black Sea showing comparatively high allelic richness, a large percentage of polymorphic sites and a high number of private alleles, characteristic of a large and old population. The overall genetic diversity was highest in the Sozopol sample, which had the highest number of polymorphic s…	high	YES	NO	YES	FST, PCA, STRUCTURE	admixture between invasive populations, mainly in ports due to high connectivity, increased genomic diversity	positive effect (increased diversity)	high allele richness, high number of polymorphic loci	NO				NO			NO			native/invasive populations	population study	round goby (Neogobius melanostomus)	marine/freshwater
97	Thrimawithana et al.	2022	The Genomics and Population Genomics of the Light Brown Apple Moth, Epiphyas postvittana, an Invasive Tortricid Pest of Horticulture	INSECTS	Simple Summary In this study, we produced a genomic resource for the light brown apple moth, Epiphyas postvittana, to understand the biological basis of adaptation to a high number of hosts (polyphagy) and the invasive nature of this and other lepidopteran pests. The light brown apple moth is an invasive pest of horticultural plants, with over 500 recorded plant hosts. With origins in Australia, …	NO						NO						NO measure		NO		NO		NO		no information	Not mentioned, genome study	high	NO	YES	YES	FST, TREEMIX	admixture between invasive populations, increased genomic diversity			NO				YES	expansion of genes		NO			genome study	genome/transcriptome study	light brown apple moth (Epiphyas postvittana)	terrestrial
98	Gibson et al.	2021	Introgression shapes fruit color convergence in invasive Galapagos tomato	ELIFE	Invasive species represent one of the foremost risks to global biodiversity. Here, we use population genomics to evaluate the history and consequences of an invasion of wild tomato-Solanum pimpinellifolium-onto the Galapagos Islands from continental South America. Using >300 archipelago and mainland collections, we infer this invasion was recent and largely the result of a single event from centr…	NO						NO						YES		YES	Bottleneck: We observed a large excess of rare variants (genome-wide Tajima’s D = −0.49 ±0.12) more consistent with a bottleneck model (RSSBottle = 0.23; ln(L)=−18.46) than a neutral model (RSSNeutral = 16.61; ln(L)=−26.63).	NO		YES	SGV: invasive populations of S. pimpinellifolium had low levels of genetic diversity and an excess of rare alleles; nucleotide diversity was reduced on average 6.6-fold in island populations relative to mainland accessions; clearly implicate humans as the source of S. pimpinellifolium introduction; demographic reconstruction points to a recent bottleneck and expansion of S. pimpinellifolium on th…	decrease	Nucleotide diversity was reduced on average 6.6-fold in island populations relative to mainland accessions; invasive populations of S. pimpinellifolium had low levels of genetic diversity and an excess of rare alleles.	low	YES	YES	YES	PCA, fastStructure, TREEMIX, NewHybrids	admixture: demographic reconstruction supports a recent colonization by S. pimpinellifolium on the Galapagos; largely the result of a single event from central Ecuador; 5: Admixture analyses support the occurrence of inter- and intraspecific gene flow	positive effect (increased diversity)	hybridization with endemic congeneric species; post-colonization hybridization	YES	local ancestry assignment using hidden Markov model	introgression between S. pimpinellifolium and the closely related Galapagos endemic S. cheesmaniae	emergence of orange fruits in Galapagos S. pimpinellifolium, likely derived via introgression from endemic Solanum cheesmaniae	YES	loss of function mutations		NO			native/invasive populations; native/invasive species	population study	wild tomato (Solanum pimpinellifolium)	terrestrial
99	Ni et al.	2018	Methylation divergence of invasive Ciona ascidians: Significant population structure and local environmental influence	ECOLOGY AND EVOLUTION	The geographical expansion of invasive species usually leads to temporary and/or permanent changes at multiple levels (genetics, epigenetics, gene expression, etc.) to acclimatize to abiotic and/or biotic stresses in novel environments. Epigenetic variation such as DNA methylation is often involved in response to diverse local environments, thus representing one crucial mechanism to promote invas…	NO						YES	outlier loci	differentation in methylation	methylation variation in genes related to temperature and salinity	environmental-related	Two studied species show same trend; The frequencies of environmentrelated subepiloci varied along with the environmental factors and showed significant difference among populations. For C. robusta, seven subepiloci were temperature-related, of which five were correlated with the minimum temperature. We detected 20 salinity-related subepiloci in C. robusta, and 85% were related to the mean minimu…	NO measure		NO measure		NO		NO		no change	(from different study), High genetic variation in entire population.	high	NO	NO	NO					NO				YES	DNA methylation	We found environment-related subepiloci; For C. robusta and C. intestinalis, a great proportion of subepiloci was polymorphic, especially for m-subepiloci (79.03%–92.40% in C. robusta, 81.39%–94.39% in C. intestinalis). Spontaneous epi-mutations, which generally occur as the consequence of incorrect replication of the methylation pattern, may be one important reason for the high level of methylat…	YES	More local environmental factors may influence DNA methylation variation at the population level, leading to a high degree of DNA methylation differentiation among populations collected from different environments.		native/invasive populations	population study	Ciona robusta, C. intestinalis	marine
100	Sherpa et al.	2019c	Predicting the success of an invader: Niche shift versus niche conservatism	ECOLOGY AND EVOLUTION	Invasive species can encounter environments different from their source populations, which may trigger rapid adaptive changes after introduction (niche shift hypothesis). To test this hypothesis, we investigated whether postintroduction evolution is correlated with contrasting environmental conditions between the European invasive and source ranges in the Asian tiger mosquito Aedes albopictus. Th…	NO						YES	GEA	allele frequency change	gene encoding a heat-shock protein (Hsp) homologue - often upregulated during insect diapause	environmental-related	Furthermore, all temperate invasive and native populations differ from one of the European source located in more southern latitudes (China: 23.1°N), suggesting postintroduction changes in the size of individuals as Albanian populations were introduced from China. Our results in Ae. albopictus are thus consistent with parallel climate-mediated selection on insect wing size in the native and invad…	joint shaping	The substantial bottleneck during the introduction in Albania could have allowed the expression of beneficial alleles, previously masked by the expression of other alleles lost during founder event.	YES	Bottleneck: The substantial bottleneck during the introduction in Albania could have allowed the expression of beneficial alleles, previously masked by the expression of other alleles lost during founder event.	NO		YES (only suggestion)	de novo: the winters experienced in Albania and Montenegro are cold and wet (Petrić et al., 2018), with an average of 124 mm of precipitation in January compared to an average of 52 mm for other locations in Europe for the same range of minimum temperatures during the coldest month, and populations in these regions show the highest proportion of mutations in genes detected as putatively under div…	no change	The study refers to lowered genetic variation found in invasive populations found in different studies, this lowered variation was later eliminated by population mixing.	high	NO	YES	YES (from the previous study)		admixture: increased diversity	positive effect (increased diversity)	Primarily introduced populations in North Italy did not widely expand (Slovenia, Switzerland) while those established in Central Italy, which received genetic input from China and North Italy dispersed throughout the western Mediterranean basin (Sherpa, Blum, Capblancq, et al., 2019). Founding admixture generated novel genetic combinations allowing populations to establish in various niches in th…	NO				NO			YES	Niche comparisons, supporting niche conservatism, do not suggest that the invasive range expansion within Europe required new evolutionary adaptations. Nonetheless, examining the variation at wing morphometric traits and genomic loci, we found evidence for signatures of selection after the introduction of Ae. albopictus in Europe		native/invasive populations	population study	Asian tiger mosquito (Aedes albopictus)	terrestrial
101	Demene et al.	2019	Whole-genome sequencing reveals recent and frequent genetic recombination between clonal lineages of Cryphonectria parasitica in western Europe	FUNGAL GENETICS AND BIOLOGY	Changes in the mode of reproduction are frequently observed in invasive fungal populations. The ascomycete Cryphonectria parasitica, which causes Chestnut Blight, was introduced to Europe from North America and Asia in the 20th century. Previous genotyping studies based on ten microsatellite markers have identified several clonal lineages which have spread throughout western Europe, suggesting th…	NO						NO						NO measure		YES	Bottleneck: Introduction of clonal lineages.	NO		NO		decrease	Nucleotide diversity in native populations higher, (North America π=1.3E−4, Asia π=3.02E−4) compared to invasive French populations (pi between 4.17E-6 to 8.7E-5).	low	NO	NO	YES	BAPS, recombination blocks, Bayesian methods: FastGEAR, ClonalFrameML	gene flow and recombination between invasive clonal lineages	positive effect (increased diversity)	Some recombination blocks between clonal lineages from the same invasion genetic pool (North American or Asian) but not between them	NO				NO			NO			native/invasive populations; genome study	population study	chestnut blight fungus (Cryphonectria parasitica)	terrestrial
102	Liu et al.	2020a	Mikania micrantha genome provides insights into the molecular mechanism of rapid growth	NATURE COMMUNICATIONS	Mikania micrantha is one of the top 100 worst invasive species that can cause serious damage to natural ecosystems and substantial economic losses. Here, we present its 1.79Gb chromosome-scale reference genome. Half of the genome is composed of long terminal repeat retrotransposons, 80% of which have been derived from a significant expansion in the past one million years. We identify a whole geno…	NO						NO						NO measure		NO		NO		NO		no information	Not mentioned, genome/transcriptome study	no information	NO	NO	NO					NO				YES	genome duplication	Analyses of transcriptomic, metabolomics, and metagenomic data to understand rapid growth of this weed, see point 1; this study investigated the biology underlying enhanced growth in this weed: special photosynthetic system in Mikania micrantha benefits rapid growth: the CAM pathway is involved in the carbon dioxide fixation (stomata partly open at night); CO2 may be absorbed at night by photosyn…	NO			genome study	genome/transcriptome study	weed mile-a-minute (Mikania micrantha)	terrestrial
103	Gutekunst et al.	2018	Clonal genome evolution and rapid invasive spread of the marbled crayfish	NATURE ECOLOGY & EVOLUTION	The marbled crayfish Procambarus virginalis is a unique freshwater crayfish characterized by very recent speciation and parthenogenetic reproduction. Marbled crayfish also represent an emerging invasive species and have formed wild populations in diverse freshwater habitats. However, our understanding of marbled crayfish biology, evolution and invasive spread has been hampered by the lack of fres…	NO						NO						YES	The generation of genetic diversity will be shaped by a complex set of factors, including the intrinsic mutability of the genome, environmental mutagens, genetic drift and selective pressure.	YES	Bottleneck: There is an estimate of how much the population range increased but no Ne given.	NO		NO		decrease	Low heterozygosity in Madagascar compared to paternal species, this finding supports clonality of marbled crayfish.	low	YES	YES	NO					NO				YES	genome duplication	The genome is triploid. Several repeat regions found classified into 7 main categories. Interestingly, triploidy and heterozygosity might provide a significant evolutionary advantage for marbled crayfish as they could buffer the effects of deleterious genetic mutations and also increase the capacity for rapid adaptation.	YES	Situation on Madagascar, where rapid invasive spread is not only facilitated by anthropogenic distribution, but also supported by favourable environmental conditions, such as relatively high temperatures and a dense network of freshwater habitats. Finally, our results also demonstrate that the Madagascar population is genetically homogeneous and extremely similar to the oldest known stock of marb…		genome study	genome/transcriptome study	marbled crayfish (Procambarus virginalis)	freshwater
104	Chen et al.	2015	Genome sequence of the Asian Tiger mosquito, Aedes albopictus, reveals insights into its biology, genetics, and evolution	PROCEEDINGS OF THE NATIONAL ACADEMY OF SCIENCES OF THE UNITED STATES OF AMERICA	The Asian tiger mosquito, Aedes albopictus, is a highly successful invasive species that transmits a number of human viral diseases, including dengue and Chikungunya fevers. This species has a large genome with significant population-based size variation. The complete genome sequence was determined for the Foshan strain, an established laboratory colony derived from wild mosquitoes from southeast…	NO						NO						NO measure		NO		NO		NO		no information		high	NO	NO	NO					NO				YES	gene family expansion, large genome with high repetitive content, expansions of gene family	Expansions of the numbers of members in gene families involved in insecticide-resistance mechanisms, diapause, sex determination, immunity, and olfaction also contribute to the larger size; It was known previously that Ae. albopictus had a large genome, and this is confirmed in the present report. This large size is evident in the greater number of repetitive DNA elements, expansion in all protei…	NO	ecological adaptability in different traits, including feeding behaviour, diapause, and vector competence		native populations	genome/transcriptome study	Asian tiger mosquito (Aedes albopictus)	terrestrial
105	Tobias et al.	2021	Austropuccinia psidii, causing myrtle rust, has a gigabase-sized genome shaped by transposable elements	G3-GENES GENOMES GENETICS	Austropuccinia psidii, originating in South America, is a globally invasive fungal plant pathogen that causes rust disease on Myrtaceae. Several biotypes are recognized, with the most widely distributed pandemic biotype spreading throughout the Asia-Pacific and Oceania regions over the last decade. Austropuccinia psidii has a broad host range with more than 480 myrtaceous species. Since first det…	NO						NO						NO measure		NO		NO		NO		no information	Not mentioned, genome characterisation study.	high	NO	NO	NO					NO				YES	increased TE content, telomere length	Study identified high fraction of TEs in the genome (~90%), composed mainly of one retrotransposon family; but the link with invasion is not investigated.	NO		This study analyses species TE content, but the link of TEs with invasion is not investigated, ie does not compare the trait with non-invasive population/sample	genome study	genome/transcriptome study	Austropuccinia psidii	terrerstrial
106	Lee & Wang	2018	Rapid Expansion of a Highly Germline-Expressed Mariner Element Acquired by Horizontal Transfer in the Fire Ant Genome	GENOME BIOLOGY AND EVOLUTION	Transposable elements (TEs) are present in almost all organisms and affect the host in various ways. TE activity can increase genomic variation and thereby affect host evolution. Currently active TEs are particularly interesting because they are likely generating new genomic diversity. These active TEs have been poorly studied outside of model organisms. In this study, we aimed to identify curren…	NO						NO						NO measure		NO		NO		NO		no information	Not mentioned, transcriptome study	high	NO	NO	NO					NO				YES	high expression of mariner TE	Our analysis revealed that ∼50% of TE-containing transcripts in both the female and male germlines of the fire ant contained sequence from members of the IS630-Tc1-Mariner superfamily.	NO		Periods of active transposition may disproportionately shape the host’s genome, leading to increased host genome diversity. Associations between bursts of TE activity and species radiations has been proposed in apes, rodents, and bats. Given the evolutionary recent proliferation of Mariner-2_DF and the high likelihood that it is currently active, highly expressed, and highly polymorphic, we sugge…	transcriptome study	genome/transcriptome study	fire ant (Solenopsis invicta)	terrestrial
107	Liu et al.	2018	The genome of the golden apple snail Pomacea canaliculata provides insight into stress tolerance and invasive adaptation	GIGASCIENCE	Background: The golden apple snail (Pomacea canaliculata) is a freshwater snail listed among the top 100 worst invasive species worldwide and a noted agricultural and quarantine pest that causes great economic losses. It is characterized by fast growth, strong stress tolerance, a high reproduction rate, and adaptation to a broad range of environments. Results: Here, we used long-read sequencing t…	NO						NO						NO measure		NO		NO		NO		no information	Not mentioned, genome/transcriptome study	high	NO	NO	NO					NO				YES	increased TE content		YES	Different gene expression in response to heat, cold, heavy metal, and air exposure. All those genes listed in the paper. They also studied the role of the gut microbiome in stress tolerance. Furthermore, the gut metagenome also contains diverse genes for food digestion and xenobiotic degradation.		genome/transcriptome study	genome/transcriptome study	golden apple snail (Pomacea canaliculata)	freshwater
108	Comeault et al.	2020	Genetic Diversity and Thermal Performance in Invasive and Native Populations of African Fig Flies	MOLECULAR BIOLOGY AND EVOLUTION	During biological invasions, invasive populations can suffer losses of genetic diversity that are predicted to negatively impact their fitness/performance. Despite examples of invasive populations harboring lower diversity than conspecific populations in their native range, few studies have linked this lower diversity to a decrease in fitness. Using genome sequences, we show that invasive populat…	NO						NO						joint shaping	These findings illustrate how demographic and selective processes associated with biological invasions can both reduce genetic diversity and alter the genome-wide distribution of that diversity. These results show how measures of fitness in invasive species can be decoupled from genetic diversity. They also suggest that adaptation to an “invasive” niche prior to range expansion may be a more impo…	YES	Bottleneck: Tajima’s D also varied across populations of Z. indianus, with invasive populations showing positive median genome-wide estimates of Tajima’s D (0.13 to 0.5), consistent with population contraction.	NO		YES	SGV: Despite these effects on genetic diversity, invasive populations of Z. indianus maintain as much or more genetic diversity than noninvasive congeneric species	moderate decrease	Invasive population have lower diversity compared to native (pi, S, Tajima's D) Study suggest this does not affect species performance. Although levels of genetic diversity were reduced in invasive populations of Z. indianus, we found that these populations still harbor as much, or more, genetic diversity than naturally occurring noninvasive species of Zaprionus.	high	NO	YES	YES (probable admixture)		admixture: The fact that invasive populations of Z.indianus harbour as much or more genetic diversity than populations of other Zaprionus species suggests that processes such as multiple introductions, a large number of founding individuals, or admixture may be acting to maintain moderate levels of genetic diversity in these populations.	positive effect (increased diversity)	The fact that invasive populations of Z.indianus harbour as much or more genetic diversity than populations of other Zaprionus species suggests that processes such as multiple introductions, a large number of founding individuals, or admixture may be acting to maintain moderate levels of genetic diversity in these populations. High levels of genetic diversity in native populations of Z. indianus …	NO				NO			YES	thermal niche breadth	Despite the differences in genetic diversity between invasive and native populations of Z. indianus, we found that individuals from both regions do not differ in their ability to maintain high performance across a broad range of thermal environments. This finding is in contrast with studies that have found a positive correlation between genetic diversity and measures of fitness. The broad thermal…	native/invasive populations	population study	African fig fly (Zaprionus indianus)	terrestrial
109	Valencia-Montoya et al.	2020	Adaptive Introgression across Semipermeable Species Boundaries between Local Helicoverpa zea and Invasive Helicoverpa armigera Moths	MOLECULAR BIOLOGY AND EVOLUTION	Hybridization between invasive and native species has raised global concern, given the dramatic increase in species range shifts and pest outbreaks due to anthropogenic dispersal. Nevertheless, secondary contact between sister lineages of local and invasive species provides a natural laboratory to understand the factors that determine introgression and the maintenance or loss of species barriers.…	NO						YES	adaptive introgression	positive selection	insecticide resistance	insecticide resistanse	In contrast to the genome-wide pattern, there was striking evidence for adaptive introgression of a single region from the invasive H. armigera into local H. zea, including an insecticide resistance allele that increased in frequency over time. Positive selection in part of chromosome 15 containing gene associated with insecticide resistance	NO		NO	No bottleneck: Higher population effective population size in invasive species in comparison to local species.	NO		YES	SGV: Multiple and likely ongoing introductions of H. armigera from the Old World mean that the genetic diversity of the New World populations is very high and possibly comparable to that in the species’ ancestral range.	increase	increase in genetic diversity after introgression from species with high diversity (from native to invasive)	high	NO	YES (from the previous study)	NO (but adaptive introgession from native species with high diversity)				increase in genetic diversity after introgression from species with high diversity (from native to invasive)	YES	PCA, ADMIXTURE	adaptive introgression of gene related to insecticide resistance	F2 and F3 hybids identified. In both, native and invasive species, fractions of genome from the other species were identified (max 9% in native, 4% in invasive). Selective sweep in a gene associated with insecticide resistance	NO			NO			invasive populations	population study	Helicoverpa armigera	terrestrial
110	Tepolt & Palumbi	2015	Transcriptome sequencing reveals both neutral and adaptive genome dynamics in a marine invader	MOLECULAR ECOLOGY	Species invasions cause significant ecological and economic damage, and genetic information is important to understanding and managing invasive species. In the ocean, many invasive species have high dispersal and gene flow, lowering the discriminatory power of traditional genetic approaches. High-throughput sequencing holds tremendous promise for increasing resolution and illuminating the relativ…	YES	outlier loci	Fst, neutral and non-neutral set of SNPs	thermal tolerance	environmental-related	temperature as a selective agent	NO					Neurtal processes dominate invaded range / maybe selection has a poor signal masked by rapid expansion. In contrast to the native range, neutral processes appear to dominate in shaping invasive range structure. In the invasive range, Maine and New Jersey were not significantly different when only the neutral SNP panel was considered. It is possible that this difference between neutral markers and…	YES	These data suggest that neutral forces such as drift predominantly shape the species in its invasive range, while selection may drive intraspecific differences in the older and more stable native range.	NO measure		NO		NO		decrease	By all measures, genetic diversity was highest in the European native range and lowest in the West Coast. Allelic richness (Ar) ranged from 1.43 in CA to 1.55 in NO, with sites derived from the initial North American introduction all below 1.49 (1.43 – 1.48) and those in Europe both at 1.55 (Because this study employed only biallelic SNPs, the maximum possible Ar is 2.). As befits its hybrid orig…	low	NO	YES	YES	FST, PCA, STRUCTURE	multiple introductions and admixture	positive effect (increased diversity)	These data support the hypothesis that local adaptation in the native range may have played an important role in permitting the spread of the invasion via multiple introductions	NO				NO			NO			native/invasive populations	population study	green crab (Carcinus maenas)	marine
111	Wellband et al.	2018	Standing genetic diversity and selection at functional gene loci are associated with differential invasion success in two non-native fish species	MOLECULAR ECOLOGY	Invasive species are expected to experience a unique combination of high genetic drift due to demographic factors while also experiencing strong selective pressures. The paradigm that reduced genetic diversity should limit the evolutionary potential of invasive species, and thus, their potential for range expansion has received little empirical support, possibly due to the choice of genetic marke…	NO						YES	outlier loci	divergent selection	tubernose goby - outliers not signifiant; round goby - oxidative stress response, steroid signalling, xenobiotic processing	environmental-related; metabolism-related; stress response		joint shaping	The selection of our functional SNPs (initially characterized as variable in an invasive population) made it difficult to identify losses of allelic diversity at these markers, but drift effects should still be evident in the form of significant allele shifts. Indeed, we observed those effects and they are much stronger for tubenose goby compared to round goby. It is possible that these effects r…	YES	Bottleneck: This suggests that there is no ongoing bottleneck for tubenose goby and that reductions in allelic diversity resulted from a founder effect or selection early in the invasion process.	NO		YES	SGV: high SGV in succesful invader	increase	10% higher SNPs heterozygosity in introduced populations but lower in microsatellites compared to native population.	high	NO	YES (in round goby - succesful invader)	YES		admixture: increased diversity in invasive species	positive effect (increased diversity)	It is widely accepted that the Great Lakes round goby experienced multiple introduction events (Brown & Stepien, 2009; Johansson et al., 2018) and this likely explains the lack of evidence for founder effects or genetic bottlenecks we and others have found. In contrast, much less is known about the likelihood of multiple Great Lakes invasions for tubenose goby. Their discontinuous geographic dist…	NO				NO			NO			native/invasive populations	population study	round goby (Neogobius melanostomus), tubenose goby (Proterorhinus semilunaris)	freshwater
112	Zhang et al.	2020	Gene family expansion of pinewood nematode to detoxify its host defence chemicals	MOLECULAR ECOLOGY	Gene gain/loss in the context of gene family dynamics plays an important role in evolutionary processes as organisms, particularly invasive species, adapt to new environments or niches. One notable example of this is the duplication of digestive proteases in some parasitic insects and helminths to meet nutritional requirements during animal parasitism. However, whether gene family expansion parti…	NO						NO						NO measure		NO		NO		NO		no information	There is an information about "similarity" between genome-wide SNPs in invasive and native species but no detailed information is given, except for "invasive were more similar to each other than to native".	no information	NO	NO	NO					NO				YES	gene duplication	Gene gain / loss in studied species compared to non-parasitic species. Duplications detected in genes involved in xenobiotic detoxification pathway.	NO		Paper focuses on genetic mechanisms involved in adaptation to host pine terpenes. The species is devastating pines in its introduced range. Study reports potential HGT from fungi also infecting the host pines	genome study	genome/transcriptome study	pinewood nematode (Bursaphelenchus xylophilus)	terrestrial
113	Cao et al.	2021	Local climate adaptation and gene flow in the native range of two co-occurring fruit moths with contrasting invasiveness	MOLECULAR ECOLOGY	Invasive species pose increasing threats to global biodiversity and ecosystems. While previous studies have characterized successful invaders based on ecological traits, characteristics related to evolutionary processes have rarely been investigated. Here we compared gene flow and local adaptation using demographic analyses and outlier tests in two co-occurring moth pests across their common nati…	YES	GEA	allele frequency change, GEA			adaptations to climate conditions	NO						NO		YES	Probably no bottleneck: the OFM has spread to almost every continent (reaching a cosmopolitan distribution) during the last century and shows gene flow across large distances.	NO		NO		increase	Higher nucleotide diversity, Hobs, Hexp in the invasive populations. Native had higher percent of rare alleles and higher number of private alleles.	high	NO	YES (in the native range)	NO				Our analysis showed that the noninvasive PFM had a lower level of gene flow than the invasive OFM across their common native range (Figure 2; Figure S7). The detected gene flow in the PFM always occurred within a particular group of populations, while gene flow in the OFM also occurred among population groups and led to a pattern of gene flow that was more weakly connected to environmental variab…	NO				NO			NO		Study only within native range, includes species that is invasive worldwide	native populations; invasive/non-invasive species	population study	the peach fruit moth (Carposina sasakii), oriental fruit moth (Grapholita molesta)	terrestrial
114	Tepolt et al.	2022	Balanced polymorphism fuels rapid selection in an invasive crab despite high gene flow and low genetic diversity	MOLECULAR ECOLOGY	Adaptation across environmental gradients has been demonstrated in numerous systems with extensive dispersal, despite high gene flow and consequently low genetic structure. The speed and mechanisms by which such adaptation occurs remain poorly resolved, but are critical to understanding species spread and persistence in a changing world. Here, we investigate these mechanisms in the European green…	NO						YES	GEA, outlier loci	directional selection	cold adaptations	environmental-related		joint shaping	We demonstrate that this inferred inversion recapitulates predicted allele frequency correlation with temperature in an otherwise homogenous, highly bottlenecked introduced population over a period of 10–20 generations. This study provides evidence for very rapid adaptive change in an introduced species with extremely limited genetic diversity, and proposes this adaptation was facilitated by vari…	YES	Bottleneck: Here, we demonstrate that this inferred inversion recapitulates predicted allele frequency correlation with temperature in an otherwise homogenous, highly bottlenecked introduced population over a period of 10–20 generations.	NO		YES	SGV: This demonstrates that rapid selection in the northeast Pacific is acting primarily on standing variation that arose in the original source population, ruling out post-invasion dynamics as a driver for this LD	decrease	Low diversity due to strong bottleneck; Allelic richness ranged from 1.669 to 1.711; it was significantly lower in Seadrift Lagoon than in all other sites in all years (p ≤ .005). Private allelic richness was low, ranging from 0.00438 to 0.00771; seven pairwise comparisons were significant, all comparing Seadrift Lagoon in 2011 or 2016 with non-Seadrift Lagoon sites (p < .05 for all comparisons).…	high	NO	NO	YES	SNPs and structure	no impact, low diversity of all invasive populations (except for limited number of SNPs related to cold tolerance)	no effect	admixture except for one population living in a lagoon	NO				YES	gene expression changes	Investigated the cline noted in SNPs vs potential impact of SNPs on the protein structure given that the associated gene cluster was known to be linked to cold tolerance adaptations.	NO			invasive populations	population study	green crab (Carcinus maenas)	marine
115	Mittan-Moreau et al.	2022	Cryptic lineages and standing genetic variation across independent cane toad introductions	MOLECULAR ECOLOGY	Widespread introduced species can be leveraged to investigate the genetic, ecological and adaptive processes underlying rapid evolution and range expansion, particularly the contributions of genetic diversity to adaptation. Rhinella marina, the cane toad, has been a focus of invasion biology for decades in Australia. However, their introduction history in North America is less clear. Here, we inv…	YES	outlier loci	balancing selection			Loci identified as outliers in introduced populations were on average more diverse in the native range population (Guyana), suggesting that putative selection in introduced populations is occurring in parts of the genome with high standing genetic variation in the native range.	YES	outlier loci	directional selection	genome stability and epigenetic modifications, histone modification, regulation of gene expression		Selection in a different environment (Bermuda is more temperate than Puerto Rico and Hawaiʻi, with more seasonal fluctuation in temperature and cooler winters. Bermuda also experiences more consistent rainfall throughout the year, whereas Puerto Rico and Hawaiʻi have wet and dry seasons. Selection analyses show many outliers in Bermuda that are not shared by Puerto Rico and Hawaiʻi. Thus, the dif…	joint shaping	Lastly, we found many shared outliers across population comparisons, consistent with selection or genetic drift acting upon standing genetic variation, rather than de novo mutation. Genetic drift following introduction could increase FST between the source and introduced populations; however, genetic diversity in Florida, while lower than Panama, is still relatively high compared to the other int…	NO	No bottleneck: We also found that introduced populations exhibit only slightly lower genetic diversity than native populations.	NO		YES	SGV: we found many shared outliers across population comparisons, consistent with selection or genetic drift acting upon standing genetic variation, rather than de novo mutation.	decrease	We found reductions in genetic diversity associated with invasion in all cases, suggesting singular introductions or multiple introductions from genetically similar source populations to each studied locality. Levels of differentiation between Puerto Rico and Hawaiʻi are low, as is differentiation between Puerto Rico and Hawaiʻi and Guyana and French Guiana (FST 0.03–0.10). Northern and southern …	low	YES	YES	YES	FST, PCA, ADMIXTURE	no impact	no effect	Introduced populations in Florida probably came from a different source population, but the source populations were genetically similar; We did not recover evidence of increased genetic diversity in introduced ranges due to admixture between distinct source localities.	NO				NO			NO			native/invasive populations	population study	cane toad (Rhinella marina, R. horribilis)	terrestrial
116	Chen et al.	2021c	Population genomics reveal rapid genetic differentiation in a recently invasive population of Rattus norvegicus	FRONTIERS IN ZOOLOGY	Background Invasive species bring a serious effect on local biodiversity, ecosystems, and even human health and safety. Although the genetic signatures of historical range expansions have been explored in an array of species, the genetic consequences of contemporary range expansions have received little attention, especially in mammal species. In this study, we used whole-genome sequencing to exp…	NO						YES	outlier loci	directional selection	lipid metabolism and immunity	environmental-related		joint shaping	However, invasive populations with reduced genetic diversity may also successfully colonize new environments and expand across wide geographic area. It is noted that bottlenecks may not necessarily be negative, but help purge deleterious alleles due to genetic drift and non-random mating in small populations. Nevertheless, a loss of genetic variation may limit mutations available for natural sele…	NO		NO		NO		decrease	Nucleotide diversity (π) and linkage disequilibrium (LD) were used to assess the genetic diversity within rat populations. The π in the introduced XJ population was lower than that in the other rat populations (all P < 2.2E− 16, Wilcoxon rank-sum test; Table 2). LD patterns showed similar trends. The genome-wide analysis of FST divergence showed that FST among groups with XJ population were much …	low	YES	NO	YES	FST, PCA, ADMIXTURE	no admixture, bottlenecked and divergent invasive populations	no effect	a very low level of introgression between XJ and other populations	NO				NO			NO			native/invasive populations	population study	brown rat (Rattus norvegicus)	terrestrial
117	Giraud et al.	2021	Gene and Transposable Element Expression Evolution Following Recent and Past Polyploidy Events in Spartina (Poaceae)	FRONTIERS IN GENETICS	Gene expression dynamics is a key component of polyploid evolution, varying in nature, intensity, and temporal scales, most particularly in allopolyploids, where two or more sub-genomes from differentiated parental species and different repeat contents are merged. Here, we investigated transcriptome evolution at different evolutionary time scales among tetraploid, hexaploid, and neododecaploid Sp…	NO						NO						NO measure		NO		NO		NO		no information	Not mentioned, genome/transcriptome study	high	NO	NO	NO					NO				YES	genome duplication, difference in gene expression, increased TE content	Based on transcriptome analysis: 1) rapid transcriptome evolution following interspecific hybridization involving alteration of gene expression and TE >> Hybridizations between the two hexaploids Spartina alterniflora (2n = 6x = 62) and S. maritima (2n = 6x = 60) that resulted in two sterile F1 hybrids: Spartina townsendii (2n = 6x = 62) in England and Spartina neyrautii (2n = 6x = 62) in France;…	NO			genome/transcriptome study	genome/transcriptome study	Spartina sp.	terrestrial
118	Di Prinzio et al.	2015	Disentangling the contributions of ocean ranching and net-pen aquaculture in the successful establishment of Chinook salmon in a Patagonian basin	ENVIRONMENTAL BIOLOGY OF FISHES	The presence of Chinook salmon in Patagonia is an example of a successful invasion by a Pacific salmon species. The combination of historical records and genetic data can help to determine the origin of invasive / introduced species and allow the identification of the sources and dispersal process. We analyzed the genetic structure of Chinook salmon in the FutaleufA(0) River (Pacific slope basin …	NO						NO						NO		YES	No bottleneck: In agreement with a previous study, we found that Chinook salmon in the Futaleufú River have higher within-population genetic variation than that reported for most populations in the native range. This is consistent with the finding that the Futaleufú salmon population derived from multiple donor stocks. Our study also showed that the naturalized population of Chinook salmon in the…	NO		YES	SGV: Subsequent admixture and hybridization among these multiple independent source stocks is likely responsible for the high level of standing genetic variation, which may be facilitating local adaptation and augmenting the opportunity for successful invasion and further colonization.	no information		high	YES	YES	NO					NO				NO			NO			native/invasive populations	population study	chinook salmon (Oncorhynchus tshawytscha)	freshwater
119	Gould & Geber	2016	Lack of adaptation from standing genetic variation despite the presence of putatively adaptive alleles in introduced sweet vernal grass (Anthoxanthum odoratum)	JOURNAL OF EVOLUTIONARY BIOLOGY	Population genetic theory predicts that the availability of appropriate standing genetic variation should facilitate rapid evolution when species are introduced to new environments. However, few tests of rapid evolution have been paired with empirical surveys for the presence of previously identified adaptive genetic variants in natural populations. In this study, we examined local adaptation to …	NO (from their previous study)	previous de novo root-tip transcriptome assembly and expression analysis		Al tolerance genes	metabolism-related	Genetic variants associated with Al tolerance already known in native range.	YES	FST	directional selection	Al tolerance in introduced populations	metabolism-related	Low differentiation of putatively adaptive genetic markers (known from native range, Europe) between high and low Al soils in introduced range (North America) which is consistent with lack of population differentiation for Al tolerance. Genetic linkage may be weak or nonexistent because of the recombination of different gene pools following multiple introductions.	NO measure		NO		NO		NO		increase	39 candidate SNPs and 84 noncandidate SNPs across 87 individuals: high genetic diversity and multiple introductions in the introduced range: Introduced populations contained variation at the majority of SNPs previously identified at the PGE. Overall, 96% of polymorphic markers from the PGE had >1% minor allele frequency in the introduced range.	high	YES	YES	YES	STRUCTURE	admixture: multiple introductions in the introduced range; no strong genetic separation beteew populations in central NY	positive effect (increased diversity)	high genetic diversity and multiple introductions in the introduced range; population structure was assessed;	NO				YES	copy number variation	For an adaptive trait, result: lack of population differentiation for Al tolerance; putatively adaptive markers were not strongly associated with the tolerance phenotype itself.	NO			native/invasive populations	population study	sweet vernal grass (Anthoxanthum odoratum)	terrestrial
120	Schwensow et al.	2017	Resistance to RHD virus in wild Australian rabbits: Comparison of susceptible and resistant individuals using a genomewide approach	MOLECULAR ECOLOGY	Deciphering the genes involved in disease resistance is essential if we are to understand host-pathogen coevolutionary processes. The rabbit haemorrhagic disease virus (RHDV) was imported into Australia in 1995 as a biocontrol agent to manage one of the most successful and devastating invasive species, the European rabbit (Oryctolagus cuniculus). During the first outbreaks of the disease, RHDV ca…	NO						YES	outlier loci	allele frequency change	virus infections and replication, immune responses or apoptosis	immune-related	Not pre and post introduction BUT those which survived a virus attack or not; associated with survival of virus.	NO measure		NO measure		NO		YES	SGV: resistance to disease: resistance was related to MMHC alleles and blood-groups antigens from standing genetic variation (from previous study)	no information		high	NO	NO	NO					NO				NO			NO			invasive populations	population study	European rabbit (Oryctolagus cuniculus)	terrestrial
[truncated: 20 more columns]

## Sheet: legend
Searchable database containing query results
			Abbreviations
Pre-introduction selection	whether or not pre-introduction selection was studied		ABC	Approximate Bayesian Computation
Methods of detection	if yes, what were the methods of selection detection		AR	Allelic Richness
Result	if yes, what was the result, e.g. the footprint of selection		BAPS	Bayesian Analysis of Population Structure
Genes/regions under selection	if specific genes were under selection		CNV	Copy Number Variation
Gene category	grouping of specific genes to their role/relation to features		DAPC	Discriminant analysis of principal components
Post-introduction selection	whether or not post-introduction selection was studied		dN/dS	Non-synonymous/Synonymous substitutions
Methods of detection	if yes, what were the methods of selection detection		GEA	Genome–Environment Associations
Result	if yes, what was the result, e.g. footprint of selection		HE	Expected Heterozygosity
Genes/regions under selection	if specific genes were under selection		HO	Observed Heterozygosity
Gene category	grouping of specific genes to their role/relation to features		IBD	Isolation By Distance
Drift	whether or not genetic drift was studied/present (joint shaping means that selection and drift acted together)		LD	Linkage Disequilibrium
Bottleneck	whether or not bottleneck was studied/present		LDA	Latent Dirichlet Allocation
Genetic load in invasive populations	whether or not genetic load was detected		MSAP	Methylation Sensitive Amplification Polymorphism
Source of variation in invasive populations (SGV vs. de novo mutation)	whether the source of variation was measured		Ne	Effective population size
Genetic diversity change	whether or not it was a change in genetic diversity (increased, no change, decrease)		PCA	Principal component analysis
Level of genetic diversity in invasive range	the level of genetic diversity (high/low)		PCoA	Principal Coordinates Analysis
Study investigates sources of invasion	whether or not source of invasion was studied		PEA	Phenotype–Environment Associations
Study reports multiple sources of invasion	whether or not multiple sources of invasion were detected		Pi	Nucleotide Diversity
Measure of admixture between invasive populations	whether or not admixture was present		RNA seq DE	RNA sequencing Differential Expression
Methods of detection	if yes, what were the methods of admixture detection		RRS	Reduced representation sequencing
Result	if yes, what was the result of admixture		SGV	Standing Genetic Variation
Effect of admixture	what was the effect of admixture (positive or none)		Taj'D	Tajima's D
Measure of hybridization with different species	whether or not hybridization was present		TE	Transposable Element
Methods of detection	if yes, what were the methods of hybridization detection		WGS	Whole Genome Sequencing
Result	if yes, what was the result of hybridization
Genome/transcriptome characterization	whether or not genome/transcriptome were characterized
Genomic traits	if yes, what were the genomic traits
Study refers to non-genetic factors	whether or not non-genetic factors were studied
Study system	what was the system of the study (invasive, native or both invasive and native populations)
Habitat type/ecosystem	what was the habitat or ecosystem of studied populations
The region of the world where the populations were studied (invasive and native - if present)	what was the worlds region where populations were studied
Sequencing approaches	what was the method of sequencing
